# Supplementary material for: The first spontaneous resolution of a sulfoxide: Dianin’s compound analogue, (R)-4-(4-hy­droxy­phen­yl)-2,2,4-tri­methyl­thia­chroman-1-oxide
Source: Acta Crystallogr E Crystallogr Commun. 2018 Oct 19;74(Pt 11):1633–6. doi: 10.1107/S2056989018014366 (PMC6218920; doi:10.1107/S2056989018014366)
Supplement: Supplementary file 1 [file e-74-01633-sup1.cif]

##############################################################################
#                                                                            #
# This CIF contains the data in a paper accepted for publication in          #
# Acta Crystallographica Section E. It conforms to the requirements of       #
# Notes for Authors for Acta Crystallographica Section E, and has been       #
# peer reviewed under the auspices of the IUCr Commission on Journals.       #
#                                                                            #
# Full details of the Crystallographic Information File format               #
# are given in the paper "The Crystallographic Information File (CIF):       #
# a New Standard Archive File for Crystallography" by S. R. Hall, F. H.      #
# Allen and I. D. Brown [Acta Cryst. (1991), A47, 655-685].                  #
#                                                                            #
# The current version of the core CIF dictionary is obtainable from          #
# ftp://ftp.iucr.org/pub/cif_core.dic.                                       #
#                                                                            #
# Software is freely available for graphical display of the structure(s)     #
# in this CIF. For information consult the CIF software page                 #
# http://www.iucr.org/resources/cif/software.                                #
#                                                                            #
# This file may be used for bona fide research purposes within the           #
# scientific community so long as proper attribution is given to the journal # 
# article from which it was obtained.                                        #
#                                                                            #
##############################################################################
data_I
_audit_creation_method     SHELXL-2014/6
_journal_date_recd_electronic     2018-09-12
_journal_date_accepted     2018-10-11
_journal_name_full     'Acta Crystallographica, Section E'
_journal_year     2018
_journal_volume     74
_journal_issue     11
_journal_page_first     1633
_journal_page_last     1636
_journal_paper_category     GO
_journal_paper_doi     10.1107/S2056989018014366
_journal_coeditor_code     KQ2023
_publ_contact_author_name     'Christopher S. Frampton'
_publ_contact_author_address
;
Experimental Techniques Centre
Brunel University London
Kingston Lane
Uxbridge
UB8 3PH
U.K.
;
_publ_contact_author_email     'chris.frampton@brunel.ac.uk'
_publ_contact_author_fax     ?
_publ_contact_author_phone     '+44 (0) 1895 265337'
_publ_section_title
;
The first spontaneous resolution of a sulfoxide: Dianin's compound analogue,
(<i>R</i>)-4-(4-hydroxyphenyl)-2,2,4-trimethylthiachroman-1-oxide
;
_publ_section_title_footnote     .
loop_
    _publ_author_name
    _publ_author_footnote
    _publ_author_address
    'Gall, James H.' .
;
School of Chemistry
Joseph Black Building
University Avenue
University of Glasgow
Glasgow
G12 8QQ
Scotland
;
    'White, J. Derek' .
;
School of Chemistry
Joseph Black Building
University Avenue
University of Glasgow
Glasgow
G12 8QQ
Scotland
;
    'MacNicol, David D.' .
;
School of Chemistry
Joseph Black Building
University Avenue
University of Glasgow
Glasgow
G12 8QQ
Scotland
;
    'Frampton, Christopher S.' .
;
Experimental Techniques Centre
Brunel University London
Kingston Lane
Uxbridge
UB8 3PH
England
;
_publ_section_synopsis
;
The single epimer of Dianin's compound analogue,
(<i>R</i>)-4-(4-hydroxyphenyl)-2,2,4-trimethylthiachroman-1-oxide, was
prepared by multiple recrystallization and studied by X-ray diffraction.
;
_chemical_name_systematic
;\
(<i>R</i>)-4-(4-Hydroxyphenyl)-2,2,4-trimethyl-3<i>H</i>-1\l^4^-\
benzothiopyran-1-one
;
_chemical_name_common
;
(<i>R</i>)-4-(4-Hydroxyphenyl)-2,2,4-trimethylthiachroman-1-oxide,
ThiaDianin's sulfoxide
;
_chemical_formula_moiety     'C18 H20 O2 S'
_chemical_formula_sum     'C18 H20 O2 S'
_chemical_formula_iupac     'C18 H20 O2 S'
_chemical_formula_weight     300.40
_chemical_melting_point     ?
_chemical_absolute_configuration     ad
_space_group_crystal_system     orthorhombic
_space_group_name_H-M_alt     'P 21 21 21'
_space_group_name_Hall     'P 2ac 2ab'
loop_
    _space_group_symop_operation_xyz
    'x, y, z'
    '-x+1/2, -y, z+1/2'
    '-x, y+1/2, -z+1/2'
    'x+1/2, -y+1/2, -z'
_cell_length_a     10.4311(3)
_cell_length_b     11.0892(3)
_cell_length_c     12.8868(3)
_cell_angle_alpha     90
_cell_angle_beta     90
_cell_angle_gamma     90
_cell_volume     1490.65(7)
_cell_formula_units_Z     4
_cell_measurement_reflns_used     3948
_cell_measurement_theta_min     5.2510
_cell_measurement_theta_max     74.1550
_cell_measurement_temperature     100.0(10)
_exptl_crystal_description     Block
_exptl_crystal_colour     Colourless
_exptl_crystal_size_max     0.179
_exptl_crystal_size_mid     0.116
_exptl_crystal_size_min     0.103
_exptl_crystal_density_diffrn     1.339
_exptl_crystal_density_meas     ?
_exptl_crystal_density_method     ?
_exptl_crystal_F_000     640
_exptl_absorpt_coefficient_mu     1.935
_exptl_absorpt_correction_type     gaussian
_exptl_absorpt_process_details
;
(CrysAlisPro; Rigaku OD, 2015)
;
_exptl_absorpt_correction_T_min     0.786
_exptl_absorpt_correction_T_max     0.844
_diffrn_ambient_temperature     100.0(10)
_diffrn_source     'fine-focus sealed X-ray tube'
_diffrn_radiation_type     CuK\a
_diffrn_radiation_wavelength     1.54184
_diffrn_measurement_device_type
                        'Rigaku Oxford Diffraction SuperNova, Dualflex, AtlasS2'
_diffrn_measurement_method     '\w scans'
_diffrn_detector_area_resol_mean     5.2921
_diffrn_reflns_number     5735
_diffrn_reflns_av_R_equivalents     0.0162
_diffrn_reflns_av_unetI/netI     0.0264
_diffrn_reflns_theta_min     5.262
_diffrn_reflns_theta_max     74.498
_diffrn_reflns_theta_full     67.684
_diffrn_measured_fraction_theta_max     1.000
_diffrn_measured_fraction_theta_full     1.000
_diffrn_reflns_limit_h_min     -12
_diffrn_reflns_limit_h_max     13
_diffrn_reflns_limit_k_min     -12
_diffrn_reflns_limit_k_max     13
_diffrn_reflns_limit_l_min     -16
_diffrn_reflns_limit_l_max     13
_refine_special_details     ?
_reflns_number_total     3046
_reflns_number_gt     2982
_reflns_threshold_expression     'I > 2\s(I)'
_refine_ls_structure_factor_coef     Fsqd
_refine_ls_matrix_type     full
_refine_ls_R_factor_all     0.0291
_refine_ls_R_factor_gt     0.0283
_refine_ls_wR_factor_gt     0.0742
_refine_ls_wR_factor_ref     0.0750
_refine_ls_goodness_of_fit_ref     1.030
_refine_ls_restrained_S_all     1.030
_refine_ls_number_reflns     3046
_refine_ls_number_parameters     197
_refine_ls_number_restraints     0
_refine_ls_hydrogen_treatment     mixed
_refine_ls_weighting_scheme     calc
_refine_ls_weighting_details
              'w=1/[\s^2^(Fo^2^)+(0.0407P)^2^+0.4340P] where P=(Fo^2^+2Fc^2^)/3'
_atom_sites_solution_hydrogens     mixed
_atom_sites_solution_primary     difmap
_atom_sites_solution_secondary     difmap
_refine_ls_shift/su_max     0.001
_refine_ls_shift/su_mean     0.000
_refine_diff_density_max     0.274
_refine_diff_density_min     -0.290
_refine_ls_extinction_method     none
_refine_ls_extinction_coef     .
_refine_ls_abs_structure_details
;
Flack x determined using 1246 quotients
[(<i>I</i>^+^)-(<i>I</i>^-^)]/[(<i>I</i>^+^)+(<i>I</i>^-^)]
(Parsons <i>et al.</i>,  2013)
;
_refine_ls_abs_structure_Flack     -0.002(7)
loop_
    _atom_type_symbol
    _atom_type_description
    _atom_type_scat_dispersion_real
    _atom_type_scat_dispersion_imag
    _atom_type_scat_source
    'C' 'C' 0.0181 0.0091
                         'International Tables Vol C Tables 4.2.6.8 and 6.1.1.4'
    'H' 'H' 0.0000 0.0000
                         'International Tables Vol C Tables 4.2.6.8 and 6.1.1.4'
    'O' 'O' 0.0492 0.0322
                         'International Tables Vol C Tables 4.2.6.8 and 6.1.1.4'
    'S' 'S' 0.3331 0.5567
                         'International Tables Vol C Tables 4.2.6.8 and 6.1.1.4'
_computing_data_collection
;
CrysAlisPro  (Rigaku OD, 2015)
;
_computing_cell_refinement
;
CrysAlisPro  (Rigaku OD, 2015)
;
_computing_data_reduction
;
CrysAlisPro  (Rigaku OD, 2015)
;
_computing_structure_solution
;
<i>SHELXD2014/6</i> (Schneider & Sheldrick, 2002)
;
_computing_structure_refinement
;
<i>SHELXL2014/6</i> (Sheldrick, 2015)
;
_computing_molecular_graphics
;
SHELXTL (Sheldrick, 2008), <i>Mercury</i> (Macrae <i>et al</i>.,
2008)
;
_computing_publication_material
;
SHELXTL (Sheldrick, 2008), <i>Mercury</i> (Macrae <i>et al</i>.,
2008) and
<i>publCIF</i> (Westrip, 2010)
;
loop_
    _atom_site_type_symbol
    _atom_site_label
    _atom_site_fract_x
    _atom_site_fract_y
    _atom_site_fract_z
    _atom_site_U_iso_or_equiv
    _atom_site_adp_type
    _atom_site_calc_flag
    _atom_site_occupancy
    _atom_site_disorder_assembly
    _atom_site_disorder_group
    S S1 0.17202(5) 0.62246(5) 0.63136(4) 0.01942(13) Uani d 1 . .
    O O1 0.10168(17) -0.05587(16) 0.74216(15) 0.0286(4) Uani d 1 . .
    H H1 0.120(3) -0.115(3) 0.713(2) 0.031(8) Uiso d 1 . .
    O O2 0.19457(17) 0.75661(14) 0.63392(14) 0.0290(4) Uani d 1 . .
    C C2 0.1359(2) 0.5775(2) 0.49805(16) 0.0213(5) Uani d 1 . .
    C C3 0.1350(2) 0.4390(2) 0.50523(16) 0.0203(4) Uani d 1 . .
    H H3A 0.1008 0.4077 0.4388 0.024 Uiso calc 1 . .
    H H3B 0.0729 0.4164 0.5600 0.024 Uiso calc 1 . .
    C C4 0.2625(2) 0.3703(2) 0.52807(15) 0.0183(4) Uani d 1 . .
    C C5 0.3535(2) 0.4405(2) 0.59971(15) 0.0191(4) Uani d 1 . .
    C C6 0.4737(2) 0.3919(2) 0.62341(17) 0.0229(4) Uani d 1 . .
    H H6 0.4947 0.3139 0.5981 0.027 Uiso calc 1 . .
    C C7 0.5633(2) 0.4536(2) 0.68256(18) 0.0261(5) Uani d 1 . .
    H H7 0.6437 0.4175 0.6977 0.031 Uiso calc 1 . .
    C C8 0.5354(2) 0.5688(2) 0.71980(18) 0.0246(5) Uani d 1 . .
    H H8 0.5973 0.6126 0.7585 0.030 Uiso calc 1 . .
    C C9 0.4163(2) 0.6183(2) 0.69968(15) 0.0211(4) Uani d 1 . .
    H H9 0.3956 0.6962 0.7255 0.025 Uiso calc 1 . .
    C C10 0.3267(2) 0.55413(19) 0.64149(15) 0.0190(4) Uani d 1 . .
    C C11 0.2254(2) 0.2522(2) 0.58256(16) 0.0178(4) Uani d 1 . .
    C C12 0.1659(2) 0.25810(19) 0.67999(16) 0.0195(4) Uani d 1 . .
    H H12 0.1519 0.3348 0.7109 0.023 Uiso calc 1 . .
    C C13 0.1269(2) 0.1558(2) 0.73240(16) 0.0201(4) Uani d 1 . .
    H H13 0.0890 0.1629 0.7991 0.024 Uiso calc 1 . .
    C C14 0.1431(2) 0.04203(19) 0.68765(17) 0.0206(4) Uani d 1 . .
    C C15 0.2012(2) 0.0339(2) 0.59057(18) 0.0224(4) Uani d 1 . .
    H H15 0.2127 -0.0427 0.5589 0.027 Uiso calc 1 . .
    C C16 0.2426(2) 0.1379(2) 0.53978(16) 0.0207(4) Uani d 1 . .
    H H16 0.2836 0.1306 0.4743 0.025 Uiso calc 1 . .
    C C17 0.3331(2) 0.3456(2) 0.42483(16) 0.0237(4) Uani d 1 . .
    H H17A 0.4110 0.2988 0.4386 0.036 Uiso calc 1 . .
    H H17B 0.3563 0.4224 0.3922 0.036 Uiso calc 1 . .
    H H17C 0.2769 0.3000 0.3782 0.036 Uiso calc 1 . .
    C C18 0.2289(2) 0.6345(2) 0.42175(17) 0.0290(5) Uani d 1 . .
    H H18A 0.2208 0.7225 0.4249 0.044 Uiso calc 1 . .
    H H18B 0.2091 0.6067 0.3514 0.044 Uiso calc 1 . .
    H H18C 0.3167 0.6112 0.4398 0.044 Uiso calc 1 . .
    C C19 -0.0004(2) 0.6226(2) 0.47748(17) 0.0261(5) Uani d 1 . .
    H H19A -0.0595 0.5856 0.5273 0.039 Uiso calc 1 . .
    H H19B -0.0261 0.6006 0.4068 0.039 Uiso calc 1 . .
    H H19C -0.0030 0.7105 0.4851 0.039 Uiso calc 1 . .
loop_
    _atom_site_aniso_label
    _atom_site_aniso_U_11
    _atom_site_aniso_U_22
    _atom_site_aniso_U_33
    _atom_site_aniso_U_12
    _atom_site_aniso_U_13
    _atom_site_aniso_U_23
    S1 0.0224(2) 0.0180(2) 0.0179(2) 0.0006(2) -0.00050(19) -0.00088(18)
    O1 0.0335(9) 0.0175(8) 0.0347(9) -0.0018(7) 0.0080(7) 0.0026(7)
    O2 0.0354(9) 0.0181(7) 0.0335(9) 0.0019(7) -0.0041(8) -0.0025(7)
    C2 0.0268(11) 0.0212(11) 0.0159(9) 0.0007(8) -0.0021(8) 0.0008(8)
    C3 0.0235(10) 0.0205(10) 0.0169(9) 0.0001(9) -0.0028(8) 0.0003(8)
    C4 0.0214(9) 0.0186(10) 0.0150(9) -0.0011(9) 0.0001(7) -0.0018(9)
    C5 0.0210(10) 0.0217(10) 0.0146(8) -0.0036(8) 0.0026(7) 0.0013(8)
    C6 0.0229(10) 0.0221(10) 0.0238(10) 0.0015(8) 0.0011(8) -0.0022(9)
    C7 0.0215(10) 0.0308(12) 0.0261(11) 0.0015(9) 0.0001(9) 0.0005(10)
    C8 0.0215(10) 0.0292(12) 0.0231(10) -0.0053(9) -0.0024(8) -0.0021(9)
    C9 0.0263(10) 0.0194(10) 0.0177(9) -0.0020(9) 0.0006(8) 0.0000(8)
    C10 0.0200(9) 0.0218(9) 0.0151(8) -0.0032(9) 0.0014(9) 0.0028(7)
    C11 0.0183(9) 0.0186(10) 0.0166(9) 0.0001(8) -0.0020(8) -0.0009(8)
    C12 0.0202(9) 0.0188(9) 0.0194(9) -0.0016(9) -0.0008(9) -0.0034(8)
    C13 0.0199(9) 0.0217(11) 0.0188(9) -0.0009(8) 0.0019(8) -0.0003(8)
    C14 0.0187(10) 0.0184(10) 0.0247(10) -0.0017(8) -0.0017(8) 0.0023(9)
    C15 0.0258(11) 0.0168(10) 0.0246(10) 0.0005(8) -0.0016(9) -0.0039(9)
    C16 0.0236(10) 0.0193(10) 0.0191(9) 0.0006(9) -0.0001(8) -0.0016(9)
    C17 0.0296(11) 0.0253(11) 0.0161(9) 0.0002(9) 0.0033(9) -0.0008(7)
    C18 0.0387(13) 0.0280(12) 0.0204(10) -0.0003(11) 0.0040(10) 0.0048(10)
    C19 0.0291(11) 0.0270(12) 0.0220(10) 0.0052(11) -0.0055(8) 0.0010(10)
_geom_special_details
;
 All esds (except the esd in the dihedral angle between two l.s. planes)
 are estimated using the full covariance matrix.  The cell esds are taken
 into account individually in the estimation of esds in distances, angles
 and torsion angles; correlations between esds in cell parameters are only
 used when they are defined by crystal symmetry.  An approximate (isotropic)
 treatment of cell esds is used for estimating esds involving l.s. planes.
;
loop_
    _geom_bond_atom_site_label_1
    _geom_bond_atom_site_label_2
    _geom_bond_site_symmetry_2
    _geom_bond_distance
    _geom_bond_publ_flag
    S1 O2 . 1.5064(16) ?
    S1 C10 . 1.788(2) ?
    S1 C2 . 1.828(2) ?
    O1 C14 . 1.363(3) ?
    O1 H1 . 0.77(3) ?
    C2 C18 . 1.519(3) ?
    C2 C19 . 1.530(3) ?
    C2 C3 . 1.539(3) ?
    C3 C4 . 1.560(3) ?
    C3 H3A . 0.9900 ?
    C3 H3B . 0.9900 ?
    C4 C11 . 1.535(3) ?
    C4 C5 . 1.536(3) ?
    C4 C17 . 1.545(3) ?
    C5 C10 . 1.398(3) ?
    C5 C6 . 1.399(3) ?
    C6 C7 . 1.387(3) ?
    C6 H6 . 0.9500 ?
    C7 C8 . 1.395(4) ?
    C7 H7 . 0.9500 ?
    C8 C9 . 1.383(3) ?
    C8 H8 . 0.9500 ?
    C9 C10 . 1.394(3) ?
    C9 H9 . 0.9500 ?
    C11 C16 . 1.394(3) ?
    C11 C12 . 1.402(3) ?
    C12 C13 . 1.381(3) ?
    C12 H12 . 0.9500 ?
    C13 C14 . 1.398(3) ?
    C13 H13 . 0.9500 ?
    C14 C15 . 1.393(3) ?
    C15 C16 . 1.395(3) ?
    C15 H15 . 0.9500 ?
    C16 H16 . 0.9500 ?
    C17 H17A . 0.9800 ?
    C17 H17B . 0.9800 ?
    C17 H17C . 0.9800 ?
    C18 H18A . 0.9800 ?
    C18 H18B . 0.9800 ?
    C18 H18C . 0.9800 ?
    C19 H19A . 0.9800 ?
    C19 H19B . 0.9800 ?
    C19 H19C . 0.9800 ?
loop_
    _geom_angle_atom_site_label_1
    _geom_angle_atom_site_label_2
    _geom_angle_atom_site_label_3
    _geom_angle_site_symmetry_1
    _geom_angle_site_symmetry_3
    _geom_angle
    _geom_angle_publ_flag
    O2 S1 C10 . . 106.02(10) ?
    O2 S1 C2 . . 108.79(10) ?
    C10 S1 C2 . . 98.01(10) ?
    C14 O1 H1 . . 110(2) ?
    C18 C2 C19 . . 110.19(19) ?
    C18 C2 C3 . . 117.26(19) ?
    C19 C2 C3 . . 109.35(18) ?
    C18 C2 S1 . . 111.29(16) ?
    C19 C2 S1 . . 105.39(15) ?
    C3 C2 S1 . . 102.53(14) ?
    C2 C3 C4 . . 119.60(18) ?
    C2 C3 H3A . . 107.4 ?
    C4 C3 H3A . . 107.4 ?
    C2 C3 H3B . . 107.4 ?
    C4 C3 H3B . . 107.4 ?
    H3A C3 H3B . . 107.0 ?
    C11 C4 C5 . . 108.25(16) ?
    C11 C4 C17 . . 111.28(18) ?
    C5 C4 C17 . . 108.20(17) ?
    C11 C4 C3 . . 106.76(17) ?
    C5 C4 C3 . . 113.09(18) ?
    C17 C4 C3 . . 109.29(17) ?
    C10 C5 C6 . . 116.23(19) ?
    C10 C5 C4 . . 124.4(2) ?
    C6 C5 C4 . . 119.3(2) ?
    C7 C6 C5 . . 122.3(2) ?
    C7 C6 H6 . . 118.9 ?
    C5 C6 H6 . . 118.9 ?
    C6 C7 C8 . . 120.0(2) ?
    C6 C7 H7 . . 120.0 ?
    C8 C7 H7 . . 120.0 ?
    C9 C8 C7 . . 119.2(2) ?
    C9 C8 H8 . . 120.4 ?
    C7 C8 H8 . . 120.4 ?
    C8 C9 C10 . . 120.0(2) ?
    C8 C9 H9 . . 120.0 ?
    C10 C9 H9 . . 120.0 ?
    C9 C10 C5 . . 122.3(2) ?
    C9 C10 S1 . . 115.34(17) ?
    C5 C10 S1 . . 122.27(16) ?
    C16 C11 C12 . . 117.0(2) ?
    C16 C11 C4 . . 124.22(19) ?
    C12 C11 C4 . . 118.76(19) ?
    C13 C12 C11 . . 122.0(2) ?
    C13 C12 H12 . . 119.0 ?
    C11 C12 H12 . . 119.0 ?
    C12 C13 C14 . . 120.26(19) ?
    C12 C13 H13 . . 119.9 ?
    C14 C13 H13 . . 119.9 ?
    O1 C14 C15 . . 123.3(2) ?
    O1 C14 C13 . . 117.9(2) ?
    C15 C14 C13 . . 118.8(2) ?
    C14 C15 C16 . . 120.2(2) ?
    C14 C15 H15 . . 119.9 ?
    C16 C15 H15 . . 119.9 ?
    C11 C16 C15 . . 121.8(2) ?
    C11 C16 H16 . . 119.1 ?
    C15 C16 H16 . . 119.1 ?
    C4 C17 H17A . . 109.5 ?
    C4 C17 H17B . . 109.5 ?
    H17A C17 H17B . . 109.5 ?
    C4 C17 H17C . . 109.5 ?
    H17A C17 H17C . . 109.5 ?
    H17B C17 H17C . . 109.5 ?
    C2 C18 H18A . . 109.5 ?
    C2 C18 H18B . . 109.5 ?
    H18A C18 H18B . . 109.5 ?
    C2 C18 H18C . . 109.5 ?
    H18A C18 H18C . . 109.5 ?
    H18B C18 H18C . . 109.5 ?
    C2 C19 H19A . . 109.5 ?
    C2 C19 H19B . . 109.5 ?
    H19A C19 H19B . . 109.5 ?
    C2 C19 H19C . . 109.5 ?
    H19A C19 H19C . . 109.5 ?
    H19B C19 H19C . . 109.5 ?
loop_
    _geom_torsion_atom_site_label_1
    _geom_torsion_atom_site_label_2
    _geom_torsion_atom_site_label_3
    _geom_torsion_atom_site_label_4
    _geom_torsion_site_symmetry_1
    _geom_torsion_site_symmetry_2
    _geom_torsion_site_symmetry_3
    _geom_torsion_site_symmetry_4
    _geom_torsion
    _geom_torsion_publ_flag
    O2 S1 C2 C18 . . . . 45.94(19) ?
    C10 S1 C2 C18 . . . . -64.08(18) ?
    O2 S1 C2 C19 . . . . -73.49(17) ?
    C10 S1 C2 C19 . . . . 176.50(15) ?
    O2 S1 C2 C3 . . . . 172.10(14) ?
    C10 S1 C2 C3 . . . . 62.09(15) ?
    C18 C2 C3 C4 . . . . 54.9(3) ?
    C19 C2 C3 C4 . . . . -178.82(18) ?
    S1 C2 C3 C4 . . . . -67.3(2) ?
    C2 C3 C4 C11 . . . . 152.40(17) ?
    C2 C3 C4 C5 . . . . 33.5(2) ?
    C2 C3 C4 C17 . . . . -87.1(2) ?
    C11 C4 C5 C10 . . . . -117.8(2) ?
    C17 C4 C5 C10 . . . . 121.5(2) ?
    C3 C4 C5 C10 . . . . 0.3(3) ?
    C11 C4 C5 C6 . . . . 64.5(2) ?
    C17 C4 C5 C6 . . . . -56.2(2) ?
    C3 C4 C5 C6 . . . . -177.41(19) ?
    C10 C5 C6 C7 . . . . -1.7(3) ?
    C4 C5 C6 C7 . . . . 176.2(2) ?
    C5 C6 C7 C8 . . . . -0.6(4) ?
    C6 C7 C8 C9 . . . . 2.0(4) ?
    C7 C8 C9 C10 . . . . -1.0(3) ?
    C8 C9 C10 C5 . . . . -1.5(3) ?
    C8 C9 C10 S1 . . . . 174.49(17) ?
    C6 C5 C10 C9 . . . . 2.8(3) ?
    C4 C5 C10 C9 . . . . -175.00(19) ?
    C6 C5 C10 S1 . . . . -172.93(15) ?
    C4 C5 C10 S1 . . . . 9.3(3) ?
    O2 S1 C10 C9 . . . . 31.70(18) ?
    C2 S1 C10 C9 . . . . 143.96(16) ?
    O2 S1 C10 C5 . . . . -152.32(17) ?
    C2 S1 C10 C5 . . . . -40.06(19) ?
    C5 C4 C11 C16 . . . . -124.3(2) ?
    C17 C4 C11 C16 . . . . -5.6(3) ?
    C3 C4 C11 C16 . . . . 113.6(2) ?
    C5 C4 C11 C12 . . . . 58.2(2) ?
    C17 C4 C11 C12 . . . . 176.96(19) ?
    C3 C4 C11 C12 . . . . -63.9(2) ?
    C16 C11 C12 C13 . . . . 0.7(3) ?
    C4 C11 C12 C13 . . . . 178.3(2) ?
    C11 C12 C13 C14 . . . . -1.7(3) ?
    C12 C13 C14 O1 . . . . -179.3(2) ?
    C12 C13 C14 C15 . . . . 1.2(3) ?
    O1 C14 C15 C16 . . . . -179.3(2) ?
    C13 C14 C15 C16 . . . . 0.3(3) ?
    C12 C11 C16 C15 . . . . 0.8(3) ?
    C4 C11 C16 C15 . . . . -176.7(2) ?
    C14 C15 C16 C11 . . . . -1.3(3) ?
loop_
    _geom_hbond_atom_site_label_D
    _geom_hbond_atom_site_label_H
    _geom_hbond_atom_site_label_A
    _geom_hbond_site_symmetry_A
    _geom_hbond_distance_DH
    _geom_hbond_distance_HA
    _geom_hbond_distance_DA
    _geom_hbond_angle_DHA
    O1 H1 O2 1_545 0.77(3) 1.92(3) 2.685(3) 169(3)
_shelx_space_group_comment
;
The symmetry employed for this shelxl refinement is uniquely defined
by the following loop, which should always be used as a source of
symmetry information in preference to the above space-group names.
They are only intended as comments.
;
_shelx_estimated_absorpt_T_min     0.723
_shelx_estimated_absorpt_T_max     0.826
_shelx_hkl_file
;
   0   0   1    0.24    0.16
   0   0   2  184.58    3.90
   0   0   3    0.42    0.32
   0   0   4  238.57    5.79
   0   0  -5    0.27    0.44
   0   0  -6    8.90    1.11
   0   0  -7    3.54    0.99
   0   0  -7    1.89    0.63
   0   0  -8  563.70   13.82
   0   0  -9    2.31    1.04
   0   0 -10   59.02    4.18
   0   0 -11    0.76    1.06
   0   0 -12   19.27    1.86
   0   0 -12   20.54    1.96
   0   0 -12   20.42    1.90
   0   0 -12   15.20    2.32
   0   0 -12   20.00    1.83
   0   0 -13    0.21    0.86
   0   0 -13   -0.03    0.70
   0   0 -13    1.40    0.88
   0   0 -14   88.25    3.46
   0   0 -14   86.97    3.50
   0   0 -15    1.12    0.66
   0   0 -16  114.55    2.93
   0  -1   0    0.24    0.17
   0   1   0    0.14    0.17
   0  -1  -1   64.87    1.41
   0   1   1   64.53    1.41
   0   1  -2 1180.33   19.36
   0   1   2 1201.18   18.71
   0   1  -3  592.18   10.77
   0   1   4 1506.04   25.51
   0   1  -4 1475.12   25.14
   0  -1  -5    9.64    1.08
   0   1  -5   10.98    1.08
   0  -1  -6  776.60   15.13
   0   1  -6  766.80   14.88
   0   1  -7  924.20   18.95
   0   1   7  946.70   18.35
   0  -1  -7  901.19   18.88
   0  -1  -7  951.22   18.25
   0  -1  -8  112.64    4.69
   0  -1  -8  113.81    5.19
   0   1   8  117.13    4.80
   0   1  -8  106.30    5.05
   0  -1  -9  151.56    6.50
   0   1  -9  141.94    6.32
   0  -1 -10  404.43   12.37
   0   1 -10  418.23   12.54
   0   1 -11  325.59   11.17
   0  -1 -11  325.69   11.19
   0   1 -12    1.88    1.03
   0   1 -12    0.25    0.93
   0   1 -12   -0.06    0.86
   0  -1 -12   -0.04    1.10
   0  -1 -12    0.52    0.86
   0  -1 -12    1.31    0.89
   0   1 -12   -0.18    0.85
   0   1 -12    1.46    1.21
   0   1 -12    0.30    0.90
   0   1 -13    0.03    0.69
   0  -1 -13    0.18    0.75
   0   1 -13    1.94    0.88
   0  -1 -13   -0.06    0.70
   0   1 -13    1.69    0.91
   0  -1 -13    1.07    0.88
   0   1 -14  182.95    5.26
   0   1 -14  185.58    5.37
   0   1 -14  186.86    5.62
   0  -1 -14  180.88    5.39
   0  -1 -14  181.65    5.30
   0   1 -15  259.75    6.08
   0  -1 -15  263.68    6.17
   0  -1 -16   30.43    1.33
   0  -2   0 1350.04   21.83
   0  -2  -1 1340.71   21.57
   0   2   1 1359.01   21.56
   0  -2  -2  136.02    2.89
   0   2   2  132.85    2.88
   0   2  -3   88.46    2.84
   0   2   3   95.43    2.22
   0  -2  -4  499.99   10.25
   0   2  -4  499.47   10.11
   0   2   4  508.80    8.70
   0  -2  -5  471.88   10.22
   0   2  -5  475.03    9.92
   0   2  -6   24.15    1.76
   0  -2  -6   21.28    1.85
   0   2  -6   20.91    1.81
   0  -2  -6   22.98    1.86
   0  -2  -7   55.22    3.25
   0   2   7   60.62    3.35
   0  -2  -7   55.42    3.14
   0   2  -7   58.59    3.36
   0   2   8  103.13    4.74
   0  -2  -8  107.61    4.72
   0   2  -8  103.92    4.92
   0   2   9   21.63    2.28
   0   2  -9   25.71    2.61
   0  -2  -9   23.34    2.48
   0  -2 -10   89.45    5.25
   0   2 -10   95.95    5.43
   0   2 -11   -0.27    1.10
   0  -2 -11   -0.76    0.97
   0   2 -12   14.70    1.64
   0   2 -12   17.17    1.85
   0   2 -12   16.64    1.82
   0  -2 -12   15.57    1.72
   0   2 -12   16.62    1.71
   0  -2 -12   15.32    1.57
   0   2 -12   13.41    1.52
   0   2 -13  678.89   13.84
   0   2 -13  673.47   13.62
   0   2 -13  663.85   14.14
   0   2 -13  666.85   14.15
   0  -2 -13  680.39   13.87
   0   2 -13  666.42   13.79
   0  -2 -14    0.23    0.74
   0   2 -14    1.55    0.82
   0  -2 -14    1.14    0.68
   0   2 -14    2.31    0.80
   0  -2 -15    3.48    0.76
   0  -2 -16    1.26    0.37
   0  -3   0    0.28    0.38
   0  -3   1   10.51    0.98
   0  -3  -1   11.88    0.91
   0  -3  -2   27.36    1.27
   0   3   2   26.62    1.27
   0  -3   3  212.47    5.76
   0   3   3  206.57    4.37
   0   3  -4  486.70   10.03
   0   3  -4  471.63   10.01
   0   3  -4  476.06    9.73
   0  -3  -4  476.83    9.73
   0  -3  -5   98.15    3.68
   0   3  -5   97.20    3.68
   0   3   5   98.70    4.03
   0   3  -5   97.25    3.68
   0   3   6  337.68    8.98
   0   3  -6  323.90    8.43
   0  -3  -6  333.24    8.54
   0   3   7    1.37    0.80
   0  -3  -7    1.15    0.81
   0   3  -7    0.19    0.67
   0   3   8    7.32    1.27
   0  -3  -8    9.89    1.62
   0   3  -8    9.77    1.67
   0   3  -9   21.23    2.42
   0  -3  -9   18.72    2.23
   0   3   9   15.72    2.09
   0   3 -10   99.15    5.45
   0   3  10  101.38    5.52
   0  -3 -10   98.86    5.46
   0   3 -11   81.30    5.11
   0  -3 -11   78.66    5.00
   0   3 -12   22.19    1.89
   0  -3 -12   19.74    1.82
   0   3 -12   24.34    2.17
   0   3 -12   21.18    1.97
   0   3 -12   24.84    2.03
   0   3 -13   94.15    3.75
   0   3 -13   99.53    4.13
   0   3 -13  100.81    3.91
   0  -3 -13  100.19    3.83
   0   3 -13   92.32    3.89
   0  -3 -14  147.62    4.51
   0  -3 -14  149.55    4.43
   0   3 -14  144.65    4.50
   0   3 -14  144.47    4.35
   0   3 -14  145.93    4.61
   0  -3 -15  119.12    3.44
   0  -4   0 3328.05   53.49
   0  -4  -1   70.39    2.72
   0   4  -1   79.31    3.03
   0  -4   1   75.79    3.09
   0  -4  -2  637.73   11.96
   0   4  -2  629.02   12.67
   0   4   2  661.47   12.74
   0   4   3   47.28    2.55
   0   4  -4  181.13    5.54
   0   4   4  184.23    5.83
   0   4  -5  465.63   10.61
   0   4   5  456.29   11.11
   0   4   6    0.41    0.80
   0   4   7   77.15    4.31
   0   4   8  341.35   10.55
   0   4   9   17.75    2.36
   0   4  10   56.18    4.27
   0   4 -11   10.01    1.36
   0  -4 -11    6.35    1.03
   0   4 -11    4.99    1.22
   0   4  11    7.48    1.76
   0   4 -11    7.72    1.38
   0   4 -11    6.82    1.31
   0  -4 -11    8.12    1.28
   0   4 -12  424.58   10.04
   0   4 -12  418.80    9.80
   0   4 -12  426.37   10.11
   0  -4 -12  427.32    9.77
   0   4 -12  423.60   10.53
   0  -4 -13  100.61    3.67
   0   4 -13  103.10    3.86
   0   4 -13  104.14    4.12
   0   4 -13  100.66    3.81
   0  -4 -14   47.81    2.12
   0   4 -14   45.80    2.12
   0   4 -14   47.73    2.22
   0   4 -14   47.62    2.38
   0  -4 -14   45.71    2.21
   0  -4 -15   19.27    1.16
   0   5   0    1.49    0.72
   0   5   1  208.37    5.80
   0   5  -1  216.87    6.18
   0   5  -2 1149.22   21.38
   0   5   2 1151.56   21.22
   0   5   3  423.35   10.18
   0   5   4   86.18    4.09
   0   5  -4   90.59    4.04
   0   5   5   72.60    3.94
   0   5   6  333.34   10.01
   0   5   7    4.51    1.42
   0   5   8    1.45    1.07
   0   5   9    5.25    1.59
   0   5  10  246.86    9.66
   0   5 -11  759.68   15.87
   0   5 -11  721.11   15.18
   0  -5 -11  710.40   14.65
   0   5 -12    8.50    1.40
   0   5 -12    9.24    1.33
   0   5 -13   69.68    2.96
   0   5 -13   76.71    3.39
   0  -5 -13   73.87    2.80
   0   5 -14  105.28    3.48
   0  -5 -14  102.42    3.20
   0   5 -14  100.29    3.05
   0  -5 -15   44.65    1.53
   0   6   0 2221.29   38.61
   0   6  -1  471.01   11.33
   0   6   2   11.36    1.47
   0   6  -2    8.04    1.31
   0   6   3   56.43    3.28
   0   6   4  107.42    4.93
   0   6  -4  100.80    4.73
   0   6   5   76.77    4.36
   0   6   6  171.33    7.10
   0   6   7  109.39    5.85
   0   6   8  183.36    8.07
   0   6   9  103.72    6.08
   0   6 -10   68.00    3.48
   0  -6 -10   56.60    2.97
   0   6 -10   63.98    3.58
   0   6 -11    0.16    0.78
   0   6 -11    0.31    0.82
   0  -6 -11    0.78    0.73
   0   6 -12    3.80    0.98
   0   6 -12    3.38    0.85
   0   6 -13   80.52    3.25
   0   6 -13   80.41    2.94
   0  -6 -14   14.96    1.01
   0   6 -14   17.80    1.23
   0   7   0    0.35    0.90
   0   7   1  579.44   13.97
   0   7  -1  586.49   14.09
   0   7  -2   20.06    2.23
   0   7   3  323.09    9.56
   0   7   4   85.00    4.68
   0   7   5    5.04    1.35
   0   7   6  219.28    8.62
   0   7   7   61.75    4.52
   0   7   8   65.97    4.88
   0   7  -9   87.57    4.01
   0  -7  -9   84.05    3.58
   0   7   9   82.75    5.49
   0  -7 -10  102.29    3.85
   0   7 -10  103.72    4.51
   0   7 -10  101.65    4.23
   0  -7 -11    1.15    0.67
   0   7 -11    0.19    0.65
   0   7 -11    1.61    0.83
   0   7 -12   -0.87    0.65
   0   7 -12    0.26    0.75
   0   7 -13    2.51    0.68
   0   7 -13    3.26    0.62
   0   8   0  517.62   13.66
   0   8   1   73.59    4.43
   0   8  -1   78.54    4.59
   0   8   2  158.00    6.70
   0   8   3  123.89    5.93
   0   8   4  780.53   18.55
   0   8   5   -0.66    1.04
   0   8   6   32.80    3.35
   0   8   7    5.11    1.51
   0   8  -8    7.52    1.31
   0   8  -8    7.79    1.48
   0   8  -8   10.72    1.56
   0   8  -9    0.55    0.73
   0  -8 -10   71.97    2.90
   0   8 -10   67.73    3.40
   0   8 -10   68.19    3.23
   0  -8 -11    1.62    0.64
   0   8 -11    1.62    0.85
   0   8 -11    0.49    0.65
   0   8 -12  321.39    7.14
   0   8 -12  293.01    6.56
   0   8 -13    2.11    0.52
   0   9   0   -0.19    1.12
   0   9  -1   17.77    2.38
   0   9   1   15.90    2.36
   0   9   2  143.15    6.74
   0   9   3  106.87    5.80
   0   9   4   30.99    3.20
   0   9   5  237.93    9.13
   0   9  -6   20.40    2.08
   0   9   6   19.25    2.70
   0   9  -6   18.58    1.87
   0   9  -7  237.48    7.16
   0   9  -7  237.61    7.02
   0   9  -7  241.92    7.22
   0   9  -8    2.35    0.85
   0   9  -8    3.49    0.99
   0   9  -8    2.79    0.95
   0   9  -9   20.88    1.79
   0   9  -9   16.55    1.68
   0   9 -10   30.38    1.93
   0   9 -10   33.76    2.15
   0   9 -11  136.61    3.90
   0   9 -11  150.23    4.29
   0   9 -12   19.48    1.18
   0  10   0 1229.88   26.65
   0  10   1   61.22    3.31
   0  10  -1   69.53    3.58
   0  10   1   69.82    4.80
   0  10   2   19.11    2.69
   0  10  -2   18.57    1.87
   0  10  -3   31.48    2.41
   0  10   3   29.93    3.22
   0  10  -4    3.30    1.10
   0  10  -5  142.92    5.22
   0  10  -5  143.00    5.12
   0  10  -6   37.18    2.46
   0  10  -6   36.78    2.47
   0  10  -7   68.72    3.25
   0  10  -7   68.32    3.20
   0  10  -7   62.54    3.19
   0  10  -8   13.20    1.44
   0  10  -9    9.04    1.09
   0  10  -9    8.98    1.10
   0  10 -10    0.98    0.52
   0  10 -10    0.56    0.47
   0  10 -11   13.71    0.93
   0  11   0    0.14    0.76
   0  11   1  120.79    4.49
   0  11  -1  109.10    4.43
   0  11  -2   13.46    1.59
   0  11  -3   18.67    1.82
   0  11  -4   53.07    2.93
   0  11  -5    9.90    1.34
   0  11  -6   70.54    3.21
   0  11  -6   78.24    3.32
   0  11  -6   76.72    3.13
   0  11  -7    5.39    0.94
   0  11  -7    2.32    0.73
   0  11  -8   35.93    1.89
   0  11  -8   36.30    1.87
   0  11  -9   -0.04    0.43
   0  11  -9   -0.04    0.39
   0  12   0  377.08    8.69
   0  12  -1   23.15    1.83
   0  12   1   24.93    1.78
   0  12  -2   -0.49    0.70
   0  12  -3    5.90    1.03
   0  12  -4   81.56    3.26
   0  12  -5    2.98    0.77
   0  12  -5    4.46    0.86
   0  12  -6   24.64    1.57
   0  12  -6   26.68    1.63
   0  12  -7    3.29    0.62
   0  12  -8   22.67    1.08
   0  13   0   -0.27    0.52
   0  13  -1    2.49    0.63
   0  13  -2  129.03    3.74
   0  13  -3  128.06    3.67
   0  13  -4    3.40    0.63
   0  13  -4    3.55    0.64
   0  13  -5   47.18    1.79
   1   0   0    1.54    0.29
   1   0  -1   19.24    0.71
  -1   0   1   19.38    0.72
   1   0  -1   20.49    0.88
  -1   0   2 9999.00  152.24
  -1   0   3   30.16    1.12
  -1   0   3   30.59    1.59
   1   0   3   31.15    1.45
   1   0   4  264.43    6.17
  -1   0   4  272.51    6.56
  -1   0   4  273.09    5.40
   1   0  -4  270.06    6.36
   1   0   5   26.92    1.77
   1   0  -5   30.04    1.93
  -1   0   5   27.42    1.35
   1   0  -5   23.89    1.75
   1   0  -6  259.00    7.22
   1   0  -6  263.01    7.12
   1   0  -7  146.75    5.29
   1   0  -7  147.67    5.57
   1   0  -8   88.29    4.56
   1   0  -8   95.77    4.42
   1   0  -9   79.48    4.24
   1   0  -9   82.33    4.72
  -1   0  -9   75.26    4.56
   1   0 -10  779.22   18.97
  -1   0 -10  775.65   19.01
  -1   0 -11  171.90    7.84
  -1   0 -12    2.44    0.98
   1   0 -12    0.48    0.84
   1   0 -12    1.07    0.77
  -1   0 -12    1.87    0.76
  -1   0 -12    0.55    0.81
  -1   0 -12    1.11    0.95
   1   0 -12    1.75    0.94
  -1   0 -13    7.79    1.19
  -1   0 -13    6.93    1.17
  -1   0 -13    6.59    1.16
   1   0 -13    8.99    1.31
   1   0 -13    8.13    1.37
   1   0 -13    6.90    1.17
  -1   0 -14   39.36    2.40
   1   0 -14   38.74    2.24
  -1   0 -14   40.94    2.28
  -1   0 -14   38.57    2.28
   1   0 -15   14.29    1.19
  -1   0 -15   13.35    1.20
   1   0 -16   12.76    0.82
  -1  -1 -16   36.19    1.43
  -1  -1 -15   47.75    2.15
  -1  -1 -15   49.51    2.15
   1   1 -15   46.19    2.04
   1   1 -14  260.70    6.65
  -1  -1 -14  263.30    6.78
  -1  -1 -14  272.13    6.81
   1   1 -13  359.29    8.76
  -1  -1 -13  358.44    8.84
  -1  -1 -13  359.65    9.13
   1   1 -13  364.66    8.98
   1   1 -13  362.86    8.80
   1   1 -13  346.50    8.96
  -1  -1 -13  353.96    8.81
   1   1 -12   36.50    2.58
   1   1 -12   31.03    2.43
   1   1 -12   31.27    2.36
   1   1 -12   31.27    2.26
  -1  -1 -12   33.01    2.47
  -1  -1 -12   29.67    2.24
   1   1 -12   34.01    2.33
  -1  -1 -12   28.83    3.19
  -1  -1 -12   32.15    2.35
  -1  -1 -11    0.80    0.97
   1   1 -10   55.69    4.10
  -1  -1 -10   49.58    3.90
   1   1  -9  353.72   10.75
  -1  -1  -9  342.01   10.68
   1   1  -8  466.25   11.50
   1   1  -8  441.57   11.89
   1   1  -7 1106.19   21.95
   1   1  -7 1135.23   21.56
  -1  -1  -6 1191.37   21.31
   1   1  -6 1189.63   22.29
   1   1  -6 1207.23   22.11
   1   1  -5 1676.46   28.40
   1  -1   5 1600.87   28.00
   1   1  -5 1673.58   28.49
   1   1  -4 1041.99   17.83
   1  -1   4 1033.50   17.34
  -1   1   4 1053.47   18.19
   1   1  -4 1015.68   18.01
  -1   1   3 3432.56   54.06
   1  -1   3 3395.60   53.23
   1  -1   2 2156.44   33.61
   1   1  -2 2145.01   34.23
  -1   1   2 2177.95   34.38
   1   1  -1   31.17    1.24
  -1   1   1   33.00    1.15
  -1  -1  -1   32.94    1.27
  -1   1   0 1756.67   26.99
   1   1   0 1759.15   27.78
   1   1   1   23.00    1.04
  -1  -1   1   22.79    1.06
  -1  -1   2 2095.35   32.93
   1   1   2 2051.92   32.82
  -1  -1   3 3527.42   55.27
  -1  -1   4 1024.56   17.71
   1  -1  -4 1026.94   18.31
   1  -1  -4 1024.37   18.19
   1  -1  -5 1630.13   28.15
   1  -1  -5 1636.70   28.18
   1   1   5 1630.19   27.82
  -1  -1   5 1623.46   27.36
   1   1   6 1205.68   21.76
   1  -1  -6 1183.22   22.09
   1  -1  -6 1193.06   22.32
   1  -1  -7 1092.37   21.40
   1   1   7 1123.53   21.05
   1  -1  -7 1105.60   21.79
   1  -1  -8  472.67   11.69
   1  -1  -8  442.40   11.94
   1  -1  -9  328.00   10.30
  -1   1  -9  330.48   10.37
   1  -1  -9  323.07    9.71
  -1   1 -10   44.32    3.66
   1  -1 -10   44.02    3.64
  -1   1 -11    4.52    1.43
  -1   1 -12   35.30    2.43
  -1   1 -12   38.06    2.46
  -1   1 -12   34.01    3.47
  -1   1 -12   36.76    2.63
   1  -1 -12   42.41    2.77
   1  -1 -12   34.57    2.39
   1  -1 -13  342.48    8.53
  -1   1 -13  356.43    8.71
  -1   1 -13  341.52    8.88
   1  -1 -13  346.33    8.60
  -1   1 -13  328.26    8.30
   1  -1 -14  265.29    6.84
  -1   1 -14  271.95    6.92
  -1   1 -14  277.71    7.21
  -1   1 -14  266.42    6.66
  -1   1 -15   46.45    2.14
   1  -1 -15   42.37    2.04
   1  -1 -16   32.53    1.32
  -1  -2 -15  148.13    4.02
  -1  -2 -15  147.82    4.06
   1   2 -14    4.45    0.88
  -1  -2 -14    4.41    0.90
  -1  -2 -14    5.31    0.98
  -1  -2 -13    8.95    1.25
  -1  -2 -13   10.00    1.35
  -1  -2 -13    7.69    1.21
   1   2 -13    8.86    1.28
   1   2 -13    9.74    1.29
   1   2 -13   11.49    1.49
   1   2 -13   10.98    1.41
   1   2 -12   12.70    1.67
   1   2 -12   11.62    1.43
  -1  -2 -12   14.13    1.60
   1   2 -12   11.83    1.56
   1   2 -12   13.55    1.62
   1   2 -12   12.37    1.49
  -1  -2 -12   12.40    1.55
  -1  -2 -11  187.61    8.14
  -1   2  10    3.53    1.05
  -1  -2 -10    3.70    1.33
   1   2 -10    5.02    1.29
  -1   2   9   23.83    2.39
   1   2  -9   22.64    2.43
  -1  -2  -9   22.70    2.51
   1   2  -8  184.69    6.49
  -1  -2  -8  176.54    6.73
   1   2  -8  170.24    6.57
   1   2  -7  146.01    5.55
   1   2  -7  143.23    5.35
   1   2  -6   42.45    2.61
   1   2  -6   44.95    2.65
   1   2  -5  191.81    5.64
   1   2  -5  195.27    5.60
   1   2  -4  982.92   17.89
   1   2  -4  966.26   17.53
   1   2  -4  988.54   18.05
  -1   2   3 1233.49   21.34
  -1  -2  -2 1141.11   19.03
   1   2  -1 1245.85   20.60
  -1  -2  -1 1220.62   20.37
   1   2   0 1959.68   31.48
   1   2   1 1319.46   21.69
   1  -2  -2 1111.93   17.56
   1   2   2 1131.13   18.86
   1   2   3 1193.48   19.65
  -1  -2   3 1168.16   20.33
  -1   2  -3 1160.27   19.33
   1   2   4  997.95   16.85
   1   2   4  958.23   17.72
   1  -2  -4  949.53   17.40
  -1  -2   4  970.01   17.64
   1  -2  -4  976.07   17.81
   1  -2  -5  239.22    6.54
   1  -2  -5  243.49    6.42
   1   2   5  231.72    6.42
   1  -2  -6   44.62    2.68
   1   2   6   41.54    2.58
   1  -2  -6   38.60    2.52
   1   2   7  164.58    5.88
   1  -2  -7  158.98    5.84
   1  -2  -7  173.65    6.04
   1  -2  -8  174.50    6.49
  -1   2  -8  162.89    6.46
   1   2   8  182.90    6.52
   1  -2  -8  166.67    6.48
  -1   2  -9   14.77    2.02
   1  -2  -9   16.53    2.10
   1  -2  -9   13.77    1.90
   1   2   9   17.68    2.12
  -1   2 -10    3.07    1.17
   1  -2 -10    3.25    1.31
  -1   2 -11  192.34    8.30
  -1   2 -12    8.84    1.45
  -1   2 -12   10.44    1.41
  -1   2 -12    9.10    1.29
  -1   2 -12    9.27    1.42
   1  -2 -12   10.12    1.38
  -1   2 -13   11.70    1.50
  -1   2 -13   12.91    1.48
  -1   2 -13   10.81    1.37
  -1   2 -13   12.22    1.32
   1  -2 -13   12.48    1.42
   1  -2 -14    6.59    1.00
  -1   2 -14    6.18    1.10
   1  -2 -14    4.83    0.96
  -1   2 -14    6.01    1.03
   1  -2 -15  139.65    3.94
   1  -2 -16   21.78    1.02
  -1  -3 -15   11.46    0.95
  -1  -3 -15   10.55    0.95
   1   3 -14   44.99    2.31
  -1  -3 -14   48.45    2.37
   1   3 -14   48.83    2.24
  -1  -3 -14   48.61    2.33
  -1  -3 -13   90.46    3.67
   1   3 -13   99.41    3.69
   1   3 -13   97.61    3.89
  -1  -3 -13   97.21    3.78
   1   3 -13   94.40    3.78
   1   3 -13   93.50    4.02
   1   3 -12    1.17    0.90
   1   3 -12    0.76    0.87
   1   3 -12    1.48    0.89
   1   3 -12   -0.10    0.89
  -1  -3 -12    0.41    0.70
  -1  -3 -11   39.66    3.60
  -1  -3 -10    7.48    1.49
  -1   3  10    8.13    1.69
  -1   3   9    3.11    1.20
  -1  -3  -9    3.05    1.15
   1   3  -9    4.66    1.27
  -1  -3  -8   24.30    2.37
  -1   3   8   24.85    2.52
   1   3  -8   21.84    2.19
   1   3  -7   73.38    3.79
   1   3  -7   76.81    3.90
   1   3  -6  338.59    8.85
   1   3  -6  326.55    8.54
   1   3  -5  215.42    5.97
   1   3  -5  202.68    6.18
   1   3  -4  533.70   10.68
   1   3  -4  531.52   11.36
   1   3  -3  284.75    7.01
  -1  -3  -2  100.60    3.14
  -1  -3  -1  382.44    7.98
   1   3  -1  402.29    8.42
  -1  -3   0 2134.12   35.26
   1   3   0 2175.35   35.24
   1  -3   0 2174.38   34.89
   1   3   1  372.36    7.72
   1  -3  -1  370.19    7.12
   1   3   2  109.14    3.58
   1  -3  -2  113.78    2.66
  -1  -3   2  109.57    3.70
   1   3   2  109.91    3.33
  -1   3  -3  323.58    6.59
   1   3   3  329.01    7.00
  -1  -3   3  318.31    7.73
   1   3   3  328.79    7.65
   1  -3  -4  560.17   11.01
   1  -3  -4  555.69   11.72
   1   3   4  536.41   11.66
   1  -3  -5  230.31    6.70
   1   3   5  227.87    6.72
   1  -3  -5  225.04    6.21
   1  -3  -6  343.64    9.18
   1  -3  -6  348.75    8.84
   1   3   6  347.88    9.28
   1   3   7   83.68    4.24
  -1   3  -7   79.93    4.03
   1  -3  -7   77.45    3.91
   1  -3  -7   81.16    4.17
   1  -3  -8   17.89    2.03
   1   3   8   19.97    2.27
  -1   3  -8   18.17    2.09
   1   3   9    6.84    1.54
  -1   3  -9    6.49    1.50
   1  -3  -9    8.54    1.55
  -1   3 -10   12.35    1.99
   1   3  10   13.02    2.06
  -1   3 -11   50.80    4.11
   1  -3 -12    0.79    0.79
  -1   3 -12    0.95    0.85
  -1   3 -12    0.47    0.90
  -1   3 -12    2.02    1.00
  -1   3 -13   88.56    3.81
  -1   3 -13   90.03    3.69
   1  -3 -13   91.04    3.57
  -1   3 -13   92.28    3.82
   1  -3 -14   51.70    2.48
  -1   3 -14   47.84    2.45
  -1   3 -14   49.32    2.38
   1  -3 -15    7.76    0.87
  -1  -4 -15   46.70    1.75
   1   4 -14  154.74    4.48
   1   4 -14  163.75    4.81
  -1  -4 -14  156.19    4.36
  -1  -4 -14  164.11    4.47
   1   4 -13   43.32    2.46
  -1  -4 -13   43.62    2.34
   1   4 -13   45.54    2.67
  -1  -4 -12    4.15    0.94
   1   4 -12    4.77    1.23
   1   4 -12    5.48    1.02
   1   4 -12    5.10    1.14
  -1  -4 -11   59.96    3.10
  -1  -4 -11   60.55    3.04
   1   4 -11   65.37    3.39
   1   4 -11   63.81    3.55
  -1   4  11   58.59    4.41
  -1   4  10  901.31   21.43
  -1   4   9   78.31    4.89
  -1   4   8  325.95   10.35
   1   4  -7  101.92    4.76
  -1   4   7  101.20    5.03
   1   4  -6  244.94    7.61
   1   4  -5    7.99    1.30
   1   4  -4  623.96   13.40
   1   4  -3  328.55    8.29
  -1  -4  -3  320.21    7.41
   1   4  -2  303.79    7.21
  -1  -4  -2  288.09    6.95
  -1  -4  -1  212.93    5.62
   1   4  -1  207.89    5.55
   1  -4   1  206.57    5.71
  -1   4   0  102.72    3.51
  -1  -4   0  104.25    3.73
   1   4   0  102.84    3.70
   1  -4   0  102.69    3.45
   1   4   1  198.39    5.31
  -1   4  -1  184.01    5.19
   1  -4  -1  193.02    4.88
   1   4   1  201.59    5.36
   1   4   2  360.49    8.38
   1   4   2  360.10    7.96
  -1   4  -2  350.44    8.19
   1   4   3  356.51    7.91
   1   4   3  359.88    8.70
   1   4   4  650.15   13.86
   1   4   5    9.64    1.44
   1   4   6  184.80    6.67
   1   4   7  111.67    5.30
   1   4   8  318.85   10.22
   1   4   9   94.90    5.38
   1   4  10  952.29   22.27
   1  -4 -11   64.19    3.08
  -1   4 -11   61.54    3.47
   1  -4 -11   57.03    3.04
  -1   4 -11   59.13    3.10
   1  -4 -11   60.08    3.10
  -1   4 -12    6.00    1.24
   1  -4 -12    5.00    0.94
   1  -4 -12    5.31    1.09
  -1   4 -12    4.94    1.09
  -1   4 -12    3.58    0.99
  -1   4 -13   40.91    2.39
   1  -4 -13   43.51    2.26
  -1   4 -13   38.82    2.44
  -1   4 -14  171.12    4.86
  -1   4 -14  175.07    4.85
   1  -4 -14  186.89    4.97
   1  -4 -15   52.28    1.95
   1   5 -14   58.13    2.32
  -1  -5 -14   56.36    2.08
  -1  -5 -14   57.90    2.20
   1   5 -14   59.06    2.51
   1   5 -13   18.42    1.56
   1   5 -13   21.13    1.79
  -1  -5 -13   18.45    1.41
  -1  -5 -12   29.68    1.95
   1   5 -12   29.38    2.27
   1   5 -12   30.92    2.25
   1   5 -11   13.83    1.74
  -1  -5 -11   14.76    1.50
  -1  -5 -11   13.28    1.52
   1   5 -11   17.92    1.86
  -1   5  10   20.54    2.78
  -1  -5 -10   18.54    1.76
  -1   5   9  423.92   13.11
  -1   5   8  218.42    8.57
  -1   5   7  154.37    6.70
   1   5  -6  138.11    5.74
  -1   5   6  137.28    5.93
   1   5  -5  163.13    6.10
  -1   5   5  166.88    6.25
  -1   5   4  314.17    8.71
   1   5  -4  313.02    8.87
  -1   5   3  473.92   11.00
   1   5  -2  100.99    4.07
  -1   5   2  105.52    4.01
  -1   5   1  155.26    4.71
   1   5  -1  155.72    5.11
   1   5   0 1384.75   24.34
  -1   5   0 1392.07   24.79
   1   5   1  182.73    5.49
  -1   5  -1  175.93    5.48
  -1   5  -2   97.29    3.93
   1   5   2   89.95    3.86
   1   5   3  500.12   11.68
   1   5   4  321.05    9.00
   1   5   5  149.73    5.96
   1   5   6  136.40    5.99
   1   5   7  153.84    6.78
   1   5   8  223.61    8.71
   1   5   9  456.13   13.73
   1   5  10   11.83    2.31
  -1   5 -11   18.06    1.92
   1  -5 -11   17.89    1.72
  -1   5 -12   32.57    2.35
  -1   5 -12   32.64    2.19
   1  -5 -12   31.76    2.08
  -1   5 -13   10.23    1.29
  -1   5 -13   12.11    1.29
  -1   5 -14   57.45    2.19
  -1   5 -14   57.57    2.38
   1  -5 -15    5.94    0.59
   1   6 -14   31.94    1.47
  -1  -6 -14   31.38    1.32
   1   6 -13    6.62    0.98
  -1  -6 -13    5.71    0.79
   1   6 -13    5.14    0.94
   1   6 -12   28.92    2.06
   1   6 -12   29.61    2.17
   1   6 -11  184.45    5.95
   1   6 -11  179.28    6.06
  -1  -6 -11  178.83    5.27
  -1  -6 -10  189.40    5.64
   1   6 -10  191.95    6.49
   1   6 -10  194.91    6.35
  -1   6   9   80.52    5.36
  -1   6   8  594.60   16.25
  -1   6   7   79.17    4.89
  -1   6   6  128.92    6.05
  -1   6   5  112.26    5.31
   1   6  -5  121.88    5.57
  -1   6   4    4.99    1.09
   1   6  -4    3.88    1.22
  -1   6   3   71.11    3.72
  -1   6   2  774.73   15.79
   1   6  -2  749.89   16.18
   1   6  -1  292.56    8.28
  -1   6   1  298.58    8.24
  -1   6   0  419.32   10.38
   1   6   0  426.42   10.56
   1   6   1  327.20    8.61
  -1   6  -1  329.63    8.85
   1   6   2  730.46   15.61
  -1   6  -2  727.07   15.65
   1   6   3   79.61    4.09
   1   6   4    0.47    0.82
   1   6   5  117.53    5.61
   1   6   6  122.50    6.03
   1   6   7   62.15    4.45
   1   6   8  596.32   16.39
   1   6   9   84.57    5.51
  -1   6 -10  195.77    6.12
  -1   6 -10  195.41    6.56
   1  -6 -10  189.19    5.93
  -1   6 -11  165.91    5.82
   1  -6 -11  161.71    5.20
   1  -6 -12   27.87    1.87
  -1   6 -12   29.24    2.14
  -1   6 -13    8.21    1.07
   1  -6 -14   33.50    1.53
  -1   6 -14   33.80    1.61
   1   7 -13   95.23    3.01
   1   7 -13   96.38    3.21
   1   7 -12  116.39    3.96
   1   7 -12  118.28    4.16
   1   7 -11  154.62    5.31
   1   7 -11  157.12    5.16
   1   7 -10  107.04    4.54
   1   7 -10  110.67    4.50
   1   7  -9   81.18    3.93
   1   7  -9   74.97    3.85
  -1   7   8    3.47    1.31
  -1   7   7   95.37    5.63
  -1   7   6  297.32   10.22
   1   7  -5  383.49   11.52
  -1   7   5  381.97   11.45
  -1   7   4  123.58    5.64
   1   7  -4  129.03    6.04
  -1   7   3  252.87    8.11
   1   7  -2  194.04    6.99
  -1   7   2  176.84    6.60
   1   7  -1  121.85    5.39
  -1   7   1  127.59    5.41
  -1   7   0   47.74    3.22
   1   7   0   49.55    3.33
  -1   7  -1  137.61    5.68
   1   7   1  128.96    5.57
   1   7   2  177.99    6.52
   1   7   3  283.91    9.01
   1   7   4  140.51    6.26
   1   7   5  363.63   11.36
   1   7   6  308.68   10.68
   1   7   7   90.58    5.57
   1   7   8    0.20    1.06
  -1   7  -9   73.07    3.73
   1  -7  -9   69.49    3.32
  -1   7  -9   71.46    3.54
   1  -7 -10  106.68    4.02
  -1   7 -10  107.02    4.20
  -1   7 -10  101.32    4.50
  -1   7 -11  146.96    4.69
   1  -7 -11  140.08    4.52
  -1   7 -11  148.45    5.19
  -1   7 -12  108.52    3.98
   1  -7 -12  111.03    3.56
  -1   7 -13   90.84    3.08
   1   8 -13   37.74    1.57
   1   8 -13   35.94    1.39
   1   8 -12    2.23    0.59
   1   8 -12    3.17    0.74
   1   8 -11    1.49    0.76
   1   8 -11    0.76    0.69
   1   8 -10  181.85    5.70
   1   8 -10  180.74    5.78
   1   8  -9    4.30    1.10
   1   8  -9    4.21    1.14
   1   8  -8  237.79    7.19
   1   8  -8  218.29    6.74
   1   8  -7   32.41    2.53
   1   8  -7   35.91    2.55
   1   8  -7   28.33    2.21
  -1   8   7   30.94    3.24
  -1   8   6   69.71    4.80
  -1   8   5  205.99    8.25
   1   8  -4   23.73    2.81
  -1   8   4   25.52    2.71
  -1   8   3  144.44    6.39
   1   8  -3  145.83    6.83
  -1   8   2  522.30   13.77
   1   8  -2  533.43   14.04
  -1   8   1   52.09    3.72
   1   8  -1   56.28    3.82
   1   8   0   33.28    3.02
  -1   8   0   34.07    3.06
   1   8   1   57.04    3.96
  -1   8  -1   56.45    3.86
   1   8   2  574.07   14.82
   1   8   3  151.19    6.56
   1   8   4   26.21    2.85
   1   8   5  208.81    8.49
   1   8   6   51.00    4.19
  -1   8  -7   31.38    2.49
   1   8   7   34.30    3.48
  -1   8  -8  240.27    7.31
  -1   8  -8  232.92    6.95
   1  -8  -8  227.66    6.53
  -1   8  -9    1.73    0.93
  -1   8  -9    0.61    0.90
   1  -8  -9    2.47    0.88
   1  -8 -10  167.80    5.00
  -1   8 -10  168.88    5.20
  -1   8 -10  180.62    5.81
   1  -8 -11    0.32    0.58
  -1   8 -11    1.47    0.77
  -1   8 -11    2.02    0.67
  -1   8 -12    5.59    0.86
  -1   8 -13   40.75    1.65
   1   9 -12   51.64    1.80
   1   9 -12   55.14    1.93
   1   9 -11   24.18    1.54
   1   9 -11   26.78    1.61
   1   9 -10   45.21    2.39
   1   9 -10   50.18    2.52
   1   9  -9  129.74    4.64
   1   9  -9  132.91    4.66
   1   9  -8    8.95    1.33
   1   9  -8   10.71    1.43
   1   9  -7   74.22    3.58
   1   9  -7   71.94    3.66
   1   9  -7   78.04    3.69
  -1   9   6   37.24    3.45
   1   9  -6   42.36    2.80
   1   9  -6   44.03    2.80
  -1   9   5  295.67   10.16
  -1   9   4   13.82    2.20
   1   9  -3   87.19    5.45
  -1   9   3   87.80    5.20
  -1   9   2  158.34    7.07
   1   9  -1   56.32    4.14
  -1   9   1   58.18    4.18
  -1   9   0  278.35    9.66
   1   9   0  266.68    9.54
   1   9   1   72.06    4.67
   1   9   2  177.26    7.61
   1   9   3   75.30    4.93
   1   9   4   19.42    2.62
   1   9   5  298.80   10.45
  -1   9  -5  268.73    7.95
  -1   9  -6   36.60    2.69
   1   9   6   35.99    3.63
  -1   9  -6   39.01    2.64
  -1   9  -7   87.27    4.05
  -1   9  -7   85.26    3.90
  -1   9  -7   85.05    3.80
   1  -9  -8   15.04    1.42
  -1   9  -8   14.96    1.54
  -1   9  -8   14.62    1.57
  -1   9  -8   15.95    1.74
  -1   9  -9  127.83    4.41
   1  -9  -9  131.40    4.11
   1  -9 -10   48.25    2.12
  -1   9 -10   44.37    2.20
  -1   9 -10   44.88    2.49
   1  -9 -11   25.12    1.30
  -1   9 -11   23.52    1.58
  -1   9 -12   61.32    2.14
   1  10 -11   14.30    0.89
   1  10 -10   23.65    1.40
   1  10 -10   25.77    1.50
   1  10  -9   17.11    1.47
   1  10  -9   16.69    1.37
   1  10  -8   70.26    3.07
   1  10  -8   69.32    3.15
   1  10  -7   12.17    1.46
   1  10  -7   13.91    1.49
   1  10  -6    1.14    0.79
   1  10  -5  161.55    5.64
   1  10  -4   17.34    1.88
  -1  10   3  137.78    6.67
   1  10  -3  129.39    5.02
   1  10  -2  144.49    7.28
   1  10  -2  148.68    5.43
  -1  10   2  153.62    7.13
  -1  10   2  150.96    5.35
  -1  10   1  217.26    8.63
   1  10  -1  206.83    6.56
  -1  10   1  223.91    6.81
   1  10   0  131.79    4.89
  -1  10   0  120.71    4.86
   1  10   0  124.90    6.46
  -1  10  -1  232.22    7.14
   1  10   1  238.43    9.17
   1  10   2  151.44    7.15
  -1  10  -2  154.25    5.58
   1  10   3  133.82    6.70
  -1  10  -3  142.16    5.30
  -1  10  -4   14.87    1.72
  -1  10  -4   12.95    1.65
  -1  10  -5  142.51    5.26
  -1  10  -5  147.03    5.26
  -1  10  -6    3.14    1.02
  -1  10  -6    2.28    0.87
  -1  10  -7    4.26    0.98
  -1  10  -7    4.30    0.92
  -1  10  -7    5.17    1.06
  -1  10  -8   57.24    2.76
  -1  10  -8   65.87    3.06
  -1  10  -8   67.08    2.86
  -1  10  -9   18.24    1.53
  -1  10  -9   16.79    1.36
  -1  10 -10   25.29    1.35
  -1  10 -10   26.00    1.58
  -1  10 -11   16.79    1.05
   1  11  -9    4.28    0.67
   1  11  -8   16.76    1.32
   1  11  -7   24.70    1.76
   1  11  -6   32.25    2.10
   1  11  -6   29.99    2.07
   1  11  -5   35.90    2.32
   1  11  -4   94.58    3.94
   1  11  -3   10.58    1.43
   1  11  -2   48.58    2.82
  -1  11   2   49.72    2.78
   1  11  -1   46.00    2.77
  -1  11   1   43.93    2.69
  -1  11   0   21.71    2.07
   1  11   0   21.36    1.85
  -1  11  -1   56.13    3.12
  -1  11  -2   50.73    2.97
  -1  11  -3    6.54    1.20
  -1  11  -3    7.48    1.30
  -1  11  -4   94.14    3.95
  -1  11  -4   90.09    3.77
  -1  11  -5   33.06    2.19
  -1  11  -5   31.18    2.18
  -1  11  -6   31.25    2.05
  -1  11  -6   33.44    2.10
  -1  11  -6   30.18    2.03
  -1  11  -7   30.33    1.85
  -1  11  -7   29.63    1.89
  -1  11  -7   27.39    1.76
  -1  11  -8   19.39    1.43
  -1  11  -8   17.51    1.27
  -1  11  -9    0.98    0.39
  -1  11  -9    2.23    0.55
   1  12  -8   61.46    1.94
   1  12  -7   31.70    1.59
   1  12  -6   20.80    1.45
   1  12  -5   17.82    1.45
   1  12  -5   17.50    1.43
   1  12  -4    1.58    0.74
   1  12  -3    9.45    1.19
   1  12  -2  103.83    3.82
  -1  12   2  103.35    3.66
  -1  12   1   33.07    2.06
   1  12  -1   34.75    2.13
  -1  12   0   41.22    2.39
   1  12   0   46.36    2.40
  -1  12  -1   26.63    1.95
  -1  12  -2  102.21    3.86
  -1  12  -3   13.03    1.36
  -1  12  -4    0.54    0.57
  -1  12  -4    0.45    0.69
  -1  12  -5   14.09    1.21
  -1  12  -5   11.96    1.21
  -1  12  -5   14.94    1.31
  -1  12  -6   15.95    1.24
  -1  12  -6   17.58    1.28
  -1  12  -7   24.29    1.27
  -1  12  -7   26.97    1.37
   1  13  -5   73.59    2.33
   1  13  -4   43.90    1.88
   1  13  -3   10.25    0.97
   1  13  -2   19.26    1.26
  -1  13   1   38.92    1.77
   1  13  -1   35.52    1.72
  -1  13   0   19.23    1.32
  -1  13  -1   34.19    1.77
  -1  13  -2   22.73    1.45
  -1  13  -3    9.00    0.92
  -1  13  -4   39.63    1.74
  -1  13  -4   47.66    1.94
  -1  13  -5   62.59    1.97
   2   0   0 4693.87   72.68
   2   0  -1 2097.21   33.03
  -2   0   1 2078.65   33.04
   2   0  -2 2360.37   36.83
  -2   0   2 2339.86   36.79
   2   0  -2 2309.35   37.47
  -2   0   3  652.37   11.10
   2   0  -3  642.10   12.23
   2   0  -3  635.65   11.10
   2   0  -4 2114.79   35.51
   2   0   4 2104.98   34.77
   2   0  -4 2162.55   35.28
   2   0  -4 2084.24   35.60
  -2   0   4 2149.21   33.77
   2   0  -5 1009.47   18.85
   2   0   5  985.05   18.17
   2   0  -5  988.02   18.67
   2   0  -6   81.64    3.81
   2   0  -6   87.79    3.93
   2   0  -7  316.39    8.95
   2   0  -7  322.78    9.09
   2   0  -8    5.56    1.40
   2   0  -9  171.90    6.87
   2   0 -10   71.57    4.49
  -2   0 -10   74.35    4.87
  -2   0 -11   24.35    2.93
  -2   0 -12    1.49    0.89
  -2   0 -12    1.08    0.76
   2   0 -12    1.28    0.92
  -2   0 -12    1.07    0.80
   2   0 -12    1.55    0.97
  -2   0 -13   24.96    2.09
  -2   0 -13   23.71    1.91
  -2   0 -13   24.57    1.91
   2   0 -13   25.85    1.94
  -2   0 -14   36.80    2.25
  -2   0 -14   33.14    2.01
   2   0 -14   30.62    1.90
  -2   0 -14   35.19    2.14
   2   0 -15   59.98    2.28
  -2   0 -15   60.59    2.32
  -2   0 -15   64.04    2.46
  -2  -1 -15  129.34    3.65
  -2  -1 -15  121.79    3.56
   2   1 -15  120.85    3.35
  -2  -1 -14   55.81    2.71
   2   1 -14   53.31    2.46
  -2  -1 -14   52.87    2.56
  -2  -1 -14   55.19    2.60
   2   1 -13  107.14    3.97
  -2  -1 -13  104.98    4.26
   2   1 -13  112.70    4.33
  -2  -1 -13  107.75    4.14
  -2  -1 -13  109.64    4.20
   2   1 -12   48.98    2.75
   2   1 -12   53.50    3.05
   2   1 -12   49.19    2.94
  -2  -1 -12   50.29    2.99
  -2  -1 -12   50.16    2.92
   2   1 -12   52.49    3.21
  -2  -1 -12   51.35    2.90
  -2  -1 -11  106.49    6.06
  -2  -1 -10  253.17    9.58
   2   1 -10  265.22    9.15
   2   1  -9   46.56    3.45
   2   1  -8  834.08   18.24
   2   1  -7  496.10   12.17
   2   1  -7  495.85   12.08
   2   1  -6  292.48    8.05
   2   1  -6  295.78    8.11
   2  -1   5 1076.87   19.24
   2   1  -5 1074.12   20.32
   2   1  -5 1113.05   20.24
   2   1  -4  919.68   16.94
   2  -1   4  936.16   16.09
   2   1  -4  921.38   17.30
   2  -1   3 1560.08   24.95
   2   1  -3 1545.48   25.75
  -2   1   3 1571.42   26.29
   2  -1   2  994.11   15.90
  -2   1   2 1017.90   17.18
   2   1  -2 1021.84   17.17
   2   1  -1 1198.36   20.03
   2  -1   0  223.48    4.02
   2   1   0  225.66    5.01
   2   1   1 1217.46   20.40
   2  -1  -1 1230.35   19.70
  -2  -1   1 1207.44   20.26
   2  -1  -1 1203.68   19.58
   2  -1  -2  950.66   15.44
   2  -1  -2  979.32   16.56
  -2  -1   2  975.50   16.53
   2   1   2  976.97   16.83
   2   1   3 1453.21   24.85
  -2  -1   3 1482.96   24.44
   2  -1  -3 1479.06   25.05
   2   1   4  915.21   16.64
   2  -1  -4  904.94   16.96
   2  -1  -4  911.71   16.65
  -2  -1   4  921.00   16.13
   2   1   4  883.30   16.55
   2  -1  -5 1133.68   21.04
   2  -1  -5 1151.35   20.93
   2   1   5 1112.79   20.51
   2   1   5 1134.31   20.56
   2  -1  -6  270.30    7.66
   2  -1  -6  269.12    7.68
   2   1   6  275.50    7.31
   2  -1  -7  451.35   11.58
   2  -1  -7  467.36   11.64
   2   1   7  484.52   11.20
   2  -1  -8  851.06   18.57
   2  -1  -9   46.85    3.44
  -2   1 -10  247.46    9.38
   2  -1 -10  248.59    8.96
  -2   1 -11   90.86    5.64
   2  -1 -12   50.39    2.86
  -2   1 -12   47.77    2.75
  -2   1 -12   48.02    2.86
  -2   1 -12   48.77    3.02
  -2   1 -13  101.85    4.25
  -2   1 -13  104.59    4.08
  -2   1 -13  100.37    3.88
  -2   1 -14   63.42    2.87
  -2   1 -14   65.87    3.07
  -2   1 -14   61.49    2.64
   2  -1 -14   59.94    2.72
  -2   1 -15  119.80    3.69
   2  -1 -15  116.74    3.41
  -2  -2 -15   46.75    1.95
  -2  -2 -15   49.10    2.03
  -2  -2 -14   34.65    2.04
  -2  -2 -14   33.07    1.94
   2   2 -14   34.91    1.87
   2   2 -13   50.24    2.53
  -2  -2 -13   47.18    2.60
  -2  -2 -13   51.04    2.74
  -2  -2 -13   47.30    2.68
   2   2 -13   50.66    2.81
  -2  -2 -12   18.98    1.82
   2   2 -12   17.21    1.75
   2   2 -12   18.04    1.90
  -2  -2 -12   17.20    1.68
   2   2 -12   17.62    1.91
   2   2 -12   17.96    1.68
  -2  -2 -12   17.20    1.80
  -2  -2 -11   66.02    4.67
  -2   2  10  305.88   10.17
  -2  -2 -10  298.59   10.47
   2   2  -9  314.08    9.94
   2   2  -8   16.32    2.04
   2   2  -7   83.96    4.23
   2   2  -6  619.04   13.75
   2   2  -5  928.49   18.18
   2   2  -4   19.36    1.64
   2   2  -3 1079.14   19.44
   2   2  -3 1062.68   19.13
  -2   2   3 1078.83   19.04
   2   2  -2  413.99    8.58
  -2   2   2  406.60    8.09
   2   2  -1  291.30    6.60
  -2   2   1  301.76    5.77
  -2  -2  -1  291.64    6.57
   2   2   0 1240.59   20.83
  -2   2   0 1206.78   19.06
   2   2   1  304.38    6.68
   2  -2  -2  358.94    6.11
   2   2   2  342.87    7.54
  -2  -2   2  343.69    7.62
   2  -2  -3 1131.77   19.87
   2   2   3 1101.12   19.59
   2   2   3 1107.71   19.90
  -2  -2   3 1121.53   19.78
   2  -2  -4   22.15    1.72
   2   2   4   23.54    1.80
   2   2   4   22.43    1.60
  -2  -2   4   24.36    1.72
   2  -2  -5  886.54   17.40
   2   2   5  881.27   17.21
   2  -2  -6  620.06   13.80
   2   2   6  621.54   13.59
   2  -2  -7   92.27    4.48
   2   2   7   98.89    4.48
   2  -2  -8    8.18    1.49
   2   2   8   11.67    1.75
   2  -2  -9  313.72   10.02
   2  -2 -10  294.68   10.01
  -2   2 -10  291.41   10.33
  -2   2 -11   77.14    5.14
  -2   2 -12   19.85    1.89
  -2   2 -12   19.08    1.69
  -2   2 -12   19.73    2.00
   2  -2 -12   18.44    1.80
   2  -2 -12   18.53    1.73
  -2   2 -13   44.37    2.57
  -2   2 -13   40.49    2.61
  -2   2 -13   43.12    2.33
  -2   2 -14   28.86    1.65
  -2   2 -14   35.50    2.18
  -2   2 -14   31.99    2.02
   2  -2 -14   29.66    1.89
  -2   2 -15   47.50    2.11
   2  -2 -15   43.98    1.93
  -2  -3 -15   85.04    2.62
  -2  -3 -15   77.18    2.42
   2   3 -14    3.25    0.78
  -2  -3 -14    5.24    0.87
  -2  -3 -14    2.75    0.70
   2   3 -13   19.03    1.74
  -2  -3 -13   21.02    1.69
  -2  -3 -13   19.40    1.64
   2   3 -13   21.15    1.90
  -2  -3 -12   28.10    2.13
   2   3 -12   28.98    2.27
  -2  -3 -12   27.70    2.11
  -2  -3 -12   29.77    2.11
   2   3 -12   28.05    2.35
  -2   3  11   14.10    2.34
   2   3 -11   16.01    1.75
  -2  -3 -11   11.11    2.02
   2   3 -11   12.69    1.65
  -2  -3 -11   15.66    1.63
  -2   3  10   65.48    4.58
  -2  -3 -10   65.69    4.52
  -2  -3  -9   45.87    3.60
   2   3  -9   49.71    3.70
   2   3  -8  343.64   10.26
   2   3  -7  187.38    6.81
   2   3  -6  251.81    7.75
   2   3  -5  560.21   12.70
   2   3  -4   65.99    3.27
  -2   3   3 1199.14   21.16
   2   3  -3 1170.97   20.46
   2   3  -3 1205.36   21.82
   2   3  -2   23.63    1.77
  -2  -3  -2   25.76    1.71
   2   3  -2   25.80    1.81
  -2   3   2   21.21    1.39
  -2  -3  -1  194.05    5.34
   2   3  -1  205.03    5.51
  -2  -3   0  358.33    8.08
   2   3   0  357.79    8.09
   2   3   1  232.03    5.89
   2   3   1  233.87    5.97
  -2  -3   1  223.95    5.95
   2  -3  -2   14.67    0.79
   2  -3  -2   13.96    1.26
   2   3   2   15.66    1.43
   2   3   2   16.56    1.36
  -2  -3   2   14.50    1.36
   2  -3  -3 1174.94   20.41
   2  -3  -3 1209.31   21.44
   2   3   3 1191.37   21.63
   2   3   3 1179.76   21.04
   2   3   4   41.85    2.28
   2   3   4   42.40    2.57
   2  -3  -5  522.28   11.97
   2   3   5  517.48   11.98
   2   3   6  278.54    8.25
   2  -3  -6  277.95    8.26
   2   3   7  183.66    6.77
   2  -3  -7  178.72    6.72
   2  -3  -8  326.56   10.10
   2   3   8  328.87   10.09
  -2   3  -9   60.39    4.12
   2   3   9   63.37    4.21
   2  -3  -9   56.87    3.99
  -2   3 -10   62.88    4.39
  -2   3 -11   16.20    1.67
  -2   3 -11   14.67    2.33
   2  -3 -11   14.59    1.54
   2  -3 -11   15.08    1.57
   2  -3 -11   14.05    1.57
   2  -3 -12   38.15    2.40
   2  -3 -12   39.00    2.45
  -2   3 -12   37.99    2.49
  -2   3 -12   39.65    2.66
   2  -3 -12   41.18    2.52
  -2   3 -13   22.92    1.93
  -2   3 -13   27.38    2.02
  -2   3 -14    4.24    0.83
   2  -3 -14    3.22    0.75
  -2   3 -15   88.17    2.83
   2  -3 -15   83.98    2.68
  -2  -4 -15   23.13    1.13
   2   4 -14    5.10    0.86
  -2  -4 -14    4.36    0.72
  -2  -4 -14    4.08    0.70
   2   4 -13   15.33    1.60
  -2  -4 -13   13.34    1.33
   2   4 -13   12.57    1.42
  -2  -4 -13   10.11    1.13
   2   4 -12   62.14    3.24
  -2  -4 -12   66.69    3.12
   2   4 -12   60.37    3.34
  -2  -4 -11  359.51    8.88
   2   4 -11  346.29    9.22
   2   4 -11  347.54    9.39
  -2   4  10  182.95    8.06
  -2   4   9  107.77    5.88
   2   4  -8   85.37    4.78
   2   4  -7  261.43    8.64
   2   4  -6   12.55    1.74
   2   4  -5  183.91    6.47
   2   4  -4  173.41    5.99
   2   4  -3   70.56    3.51
   2   4  -2  304.39    7.35
  -2   4   1  132.41    4.13
   2   4  -1  135.06    4.30
  -2   4   0   27.45    1.73
   2   4   0   30.97    1.94
  -2   4  -1  160.50    4.74
   2   4   1  171.02    5.17
   2  -4  -1  166.78    4.45
   2   4   2  327.83    8.21
   2   4   3   53.75    2.98
   2   4   4  209.04    6.68
   2   4   5  217.94    7.17
   2   4   6   14.16    1.90
   2   4   7  264.01    8.88
   2   4   8  107.83    5.62
   2   4   9  100.78    5.64
   2   4  10  182.85    7.99
   2  -4 -11  346.10    8.73
   2  -4 -11  332.62    8.63
  -2   4 -11  344.81    9.17
   2  -4 -12   77.20    3.42
  -2   4 -12   71.90    3.52
   2  -4 -12   77.67    3.25
  -2   4 -12   73.73    3.58
  -2   4 -13   11.06    1.38
  -2   4 -13   11.52    1.33
  -2   4 -14    5.85    0.88
  -2   4 -15   20.32    1.13
   2  -4 -15   18.16    1.08
   2   5 -14   21.16    1.39
  -2  -5 -14   21.06    1.21
   2   5 -13  122.82    4.30
  -2  -5 -13  120.10    3.79
   2   5 -13  125.88    4.20
  -2  -5 -13  120.28    3.67
   2   5 -12    6.04    1.10
  -2  -5 -12    4.32    0.84
   2   5 -12    4.93    1.11
   2   5 -11   44.33    2.79
   2   5 -11   39.87    2.74
  -2  -5 -11   41.19    2.45
   2   5 -11   41.81    2.67
   2   5 -10   50.14    3.13
   2   5 -10   51.11    3.04
  -2  -5 -10   53.03    2.87
  -2   5  10   43.91    3.93
   2   5 -10   53.50    3.12
  -2   5   9  169.89    7.75
  -2   5   8  177.75    7.66
  -2   5   7  201.17    7.87
   2   5  -7  201.67    7.74
   2   5  -6  443.29   12.15
   2   5  -5  367.85   10.46
   2   5  -4  723.01   16.18
   2   5  -3  236.25    7.53
   2   5  -2  351.62    8.79
  -2   5   1   64.81    3.02
   2   5  -1   65.66    3.00
   2   5  -1   63.29    3.11
   2   5   0  214.17    6.24
  -2   5   0  214.95    6.13
   2   5   1   48.67    2.79
  -2   5  -1   43.01    2.53
   2   5   2  313.53    8.48
   2   5   3  223.56    7.09
   2   5   4  722.17   16.12
   2   5   5  414.11   11.36
   2   5   6  480.00   13.02
   2   5   7  233.26    8.70
   2   5   8  193.04    8.10
   2   5   9  196.51    8.46
   2  -5 -10   43.35    2.65
   2  -5 -10   46.39    2.66
  -2   5 -10   40.58    2.78
   2   5  10   39.50    3.71
   2  -5 -11   44.48    2.63
   2  -5 -11   49.64    2.69
  -2   5 -11   49.03    3.02
   2  -5 -12    2.60    0.93
  -2   5 -12    2.32    0.93
  -2   5 -12    1.26    0.77
  -2   5 -13  104.62    3.72
  -2   5 -13  103.58    3.72
  -2   5 -14   26.36    1.47
  -2   5 -14   29.33    1.51
   2   6 -14   30.71    1.44
   2   6 -13  102.75    3.51
   2   6 -13  110.12    3.72
   2   6 -12  137.51    4.65
   2   6 -12  135.30    4.73
   2   6 -11   70.21    3.49
   2   6 -11   72.36    3.50
   2   6 -11   64.45    3.25
   2   6 -10  353.82    9.04
   2   6 -10  349.83    9.23
   2   6 -10  344.24    9.24
   2   6  -9  239.17    7.36
  -2   6   9  242.05    9.62
  -2   6   8  229.38    9.14
  -2   6   7   59.61    4.30
   2   6  -7   64.61    4.40
   2   6  -6  334.61   10.68
  -2   6   6  327.78   10.48
  -2   6   5  161.97    6.56
   2   6  -5  153.75    6.65
   2   6  -4  185.86    7.23
  -2   6   4  190.60    6.83
   2   6  -3   77.08    4.36
  -2   6   3   78.17    3.93
  -2   6   2  199.32    6.34
   2   6  -2  194.11    6.53
  -2   6   2  202.73    6.47
  -2   6   1  254.73    7.50
   2   6  -1  271.87    7.86
   2   6   0    0.52    0.68
  -2   6   0    0.78    0.66
   2   6   0    1.55    0.84
   2   6   1  297.53    8.39
  -2   6  -1  290.58    8.19
   2   6   2  199.97    6.82
   2   6   3   88.65    4.48
   2   6   4  183.84    7.00
   2   6   5  138.61    6.27
   2   6   6  345.94   11.08
   2   6   7   58.68    4.32
   2   6   8  228.29    9.30
   2   6   9  244.93    9.77
   2  -6 -10  329.86    8.40
  -2   6 -11   78.55    3.76
   2  -6 -11   74.52    3.31
   2  -6 -12  139.39    4.43
  -2   6 -12  137.37    4.73
  -2   6 -12  140.42    4.49
  -2   6 -13   95.56    3.34
  -2   6 -13   97.22    3.15
  -2   6 -14   30.18    1.35
   2  -6 -14   34.57    1.50
   2   7 -13   21.84    1.39
   2   7 -13   20.85    1.31
   2   7 -12   66.73    2.86
   2   7 -12   66.50    2.90
   2   7 -11   70.43    3.30
   2   7 -11   68.83    3.25
   2   7 -10  159.72    5.54
   2   7 -10  159.33    5.29
   2   7 -10  158.44    5.51
   2   7  -9  146.99    5.46
   2   7  -9  144.96    5.37
   2   7  -9  149.36    5.25
  -2   7   8  274.56   10.35
   2   7  -8  287.31    8.16
   2   7  -8  287.55    8.07
   2   7  -8  274.65    7.85
  -2   7   7  211.23    8.66
   2   7  -6  160.80    7.31
  -2   7   6  160.29    7.16
   2   7  -5  374.12   11.83
  -2   7   5  405.98   11.76
   2   7  -4  354.29   11.29
  -2   7   4  380.03   10.85
  -2   7   3  404.45   10.86
   2   7  -3  380.39   11.69
  -2   7   2    2.10    0.98
   2   7  -2    3.84    1.08
  -2   7   1  121.29    5.21
   2   7  -1  117.03    5.25
  -2   7   0  437.91   11.43
   2   7   0  448.11   11.73
   2   7   1  129.24    5.57
  -2   7  -1  117.44    5.19
   2   7   2    4.02    1.16
   2   7   3  390.25   11.26
   2   7   4  352.91   10.99
   2   7   5  369.25   11.67
   2   7   6  140.45    6.94
   2   7   7  208.41    8.84
   2   7   8  279.40   10.62
  -2   7  -9  132.89    5.22
   2  -7  -9  137.25    4.89
   2  -7 -10  160.48    5.22
  -2   7 -11   72.93    3.45
   2  -7 -11   77.35    3.17
  -2   7 -12   75.34    3.13
   2  -7 -12   76.38    2.86
  -2   7 -13   21.48    1.33
   2   8 -13   16.81    0.92
   2   8 -12   27.03    1.57
   2   8 -12   26.21    1.55
   2   8 -11  163.28    4.90
   2   8 -11  162.44    4.84
   2   8 -10   29.31    1.97
   2   8 -10   34.21    2.28
   2   8 -10   32.19    2.19
   2   8  -9   20.48    1.85
   2   8  -9   18.41    1.79
   2   8  -9   21.48    1.96
   2   8  -8   14.78    1.74
   2   8  -8   13.49    1.65
   2   8  -8   14.99    1.68
   2   8  -7  173.54    6.00
  -2   8   7  156.11    7.46
   2   8  -7  164.68    5.76
  -2   8   6   32.77    3.33
   2   8  -5  704.85   18.27
  -2   8   5  724.96   17.86
   2   8  -4   71.70    4.92
  -2   8   4   83.65    4.73
   2   8  -3  414.03   12.84
  -2   8   3  412.12   11.74
   2   8  -2    2.73    1.04
  -2   8   2    0.18    0.96
  -2   8   1  151.00    6.36
   2   8  -1  149.82    6.49
  -2   8   0  713.03   16.81
   2   8   0  709.31   17.00
   2   8   1  129.65    6.04
   2   8   2    0.63    0.88
   2   8   3  426.45   12.43
   2   8   4   88.89    5.26
   2   8   5  709.18   18.25
   2   8   6   35.85    3.58
  -2   8  -7  158.62    5.79
   2   8   7  160.29    7.75
  -2   8  -8    6.75    1.38
  -2   8  -9   25.51    2.20
   2  -8  -9   26.52    2.02
   2  -8 -10   29.29    1.93
  -2   8 -10   31.49    2.25
   2  -8 -11  150.26    4.31
  -2   8 -11  156.03    4.84
  -2   8 -12   19.03    1.35
   2  -8 -12   22.53    1.28
   2   9 -12   61.18    1.95
   2   9 -11   64.30    2.48
   2   9 -11   61.10    2.30
   2   9 -10   81.80    3.23
   2   9 -10   80.54    3.09
   2   9  -9  164.03    5.24
   2   9  -9  165.31    5.05
   2   9  -9  155.30    4.76
   2   9  -8  103.26    4.01
   2   9  -8   98.60    3.86
   2   9  -8  100.70    4.15
   2   9  -7  185.14    6.14
   2   9  -7  178.12    5.93
   2   9  -6   23.62    2.10
   2   9  -5   46.17    4.01
   2   9  -5   53.17    3.08
   2   9  -4  121.62    6.61
  -2   9   4  129.64    6.30
  -2   9   3  174.74    7.34
   2   9  -3  169.26    7.91
   2   9  -2   51.68    4.32
  -2   9   2   56.38    4.13
  -2   9   1  319.67   10.37
   2   9  -1  312.89   10.49
   2   9   0    7.67    1.71
   2   9   1  301.17   10.26
   2   9   2   42.07    3.62
   2   9   3  166.31    7.47
   2   9   4  129.22    6.57
   2   9   5   56.31    4.37
  -2   9  -5   57.61    3.22
  -2   9  -6   25.03    2.25
  -2   9  -6   21.00    1.94
  -2   9  -7  183.88    5.74
  -2   9  -7  182.26    6.15
   2  -9  -8   97.95    3.73
  -2   9  -8   95.12    4.10
   2  -9  -9  160.78    4.74
   2  -9 -10   88.26    3.04
  -2   9 -10   91.75    3.56
  -2   9 -11   53.54    2.33
   2  -9 -11   52.49    1.97
  -2   9 -12   52.55    1.84
   2  10 -11   27.01    1.19
   2  10 -10   69.33    2.50
   2  10  -9   55.54    2.52
   2  10  -8   40.79    2.39
   2  10  -7   30.18    2.17
   2  10  -6  126.48    4.82
   2  10  -6  135.26    4.88
   2  10  -5  171.91    5.77
   2  10  -4   71.15    3.56
  -2  10   3   46.71    2.87
   2  10  -3   44.43    2.85
  -2  10   2  164.93    5.74
   2  10  -2  156.80    7.74
  -2  10   2  174.78    7.45
   2  10  -2  167.79    5.73
   2  10  -1   50.22    2.99
   2  10  -1   51.73    4.38
  -2  10   1   48.82    2.99
  -2  10   0  322.04    8.84
   2  10   0  328.19   11.03
  -2  10  -1   45.57    2.94
   2  10   1   49.84    4.03
   2  10   2  208.82    8.39
  -2  10  -2  183.77    6.24
  -2  10  -3   55.07    3.17
  -2  10  -4   81.01    3.83
  -2  10  -5  181.06    6.07
  -2  10  -5  189.88    6.04
  -2  10  -6  136.88    5.02
  -2  10  -6  128.93    4.66
  -2  10  -7   28.10    2.15
  -2  10  -7   29.64    2.00
  -2  10  -7   30.30    2.02
  -2  10  -8   42.81    2.45
   2 -10  -8   40.01    2.06
  -2  10  -9   50.85    2.49
   2 -10  -9   50.58    2.07
  -2  10 -10   65.13    2.50
   2 -10 -10   63.20    2.04
  -2  10 -11   29.02    1.29
   2  11  -9   13.19    0.98
   2  11  -8   81.93    2.92
   2  11  -7    7.37    1.12
   2  11  -6   81.69    3.40
   2  11  -5   90.71    3.72
   2  11  -4   60.24    3.05
   2  11  -3   56.58    3.01
  -2  11   3   65.23    3.09
  -2  11   2    1.71    0.90
   2  11  -2    2.61    0.80
  -2  11   1   27.33    2.16
   2  11  -1   29.06    2.09
  -2  11   0   12.58    1.55
  -2  11  -1   20.74    1.91
  -2  11  -2    0.69    0.84
  -2  11  -3   67.42    3.32
  -2  11  -4   46.02    2.68
  -2  11  -4   50.41    2.77
  -2  11  -5   80.98    3.51
  -2  11  -5   85.60    3.52
  -2  11  -6   70.35    2.92
  -2  11  -6   74.69    3.20
  -2  11  -6   75.53    3.08
   2 -11  -7   10.01    0.93
  -2  11  -7   11.27    1.11
  -2  11  -9   11.36    0.96
   2  12  -7   32.50    1.54
   2  12  -6   13.08    1.13
   2  12  -5   70.58    2.81
   2  12  -4   12.88    1.21
  -2  12   3   67.46    2.73
   2  12  -3   67.38    2.85
   2  12  -2   50.14    2.47
  -2  12   2   45.59    2.37
   2  12  -1   22.71    1.62
  -2  12   1   28.73    1.93
  -2  12   0   16.06    1.55
  -2  12  -1   33.19    2.15
  -2  12  -2   47.54    2.40
  -2  12  -2   52.61    2.65
  -2  12  -3   57.27    2.63
  -2  12  -3   60.11    2.77
  -2  12  -4   13.31    1.27
  -2  12  -4   15.60    1.39
  -2  12  -5   66.91    2.64
  -2  12  -5   67.68    2.67
  -2  12  -5   62.80    2.46
  -2  12  -6   15.24    1.15
  -2  12  -6   13.08    1.01
  -2  12  -6   17.35    1.19
  -2  12  -7   21.29    1.24
   2  13  -5   61.54    1.97
   2  13  -4   13.32    1.00
   2  13  -3   52.10    2.08
  -2  13   2   20.09    1.20
  -2  13   1    2.60    0.58
  -2  13   0   41.97    1.94
  -2  13  -1    0.23    0.49
  -2  13  -2   26.45    1.52
  -2  13  -3   46.01    1.95
  -2  13  -4    9.59    0.85
  -2  13  -4    9.19    0.75
  -2  13  -5   71.15    2.11
   3   0   0    1.83    0.57
   3   0   1 7325.04  112.92
   3   0  -1 7227.61  112.42
   3   0  -2  172.95    4.62
   3   0  -2  172.79    4.70
   3   0  -2  173.09    4.31
   3   0  -3  427.82    9.31
   3   0  -3  412.77    8.28
  -3   0   3  430.24    8.33
   3   0  -3  425.88    9.25
   3   0  -3  431.65    9.21
   3   0  -3  426.45    9.17
   3   0   4  360.17    8.11
   3   0  -4  361.30    8.77
   3   0  -4  382.94    8.80
   3   0  -5   57.93    3.00
   3   0  -5   56.27    3.10
   3   0  -6    3.38    0.95
   3   0  -7   37.60    2.91
   3   0  -8  282.16    9.20
   3   0  -9  156.76    6.85
   3   0 -10    3.16    1.16
  -3   0 -11   62.14    4.73
   3   0 -11   59.65    4.41
   3   0 -12    5.90    1.10
  -3   0 -12    6.46    1.13
  -3   0 -12    8.87    1.35
  -3   0 -12    7.19    1.24
   3   0 -12    6.13    1.12
  -3   0 -13   71.17    3.20
  -3   0 -13   69.42    3.34
  -3   0 -13   69.87    3.15
   3   0 -13   69.72    3.03
  -3   0 -14    0.42    0.62
  -3   0 -14    0.91    0.67
   3   0 -14    0.65    0.55
  -3   0 -14    0.86    0.55
  -3   0 -15   10.07    0.87
   3   0 -15    9.42    0.80
  -3  -1 -15  185.76    4.49
  -3  -1 -14   67.50    2.87
  -3  -1 -14   69.04    2.77
  -3  -1 -14   69.11    2.84
  -3  -1 -13   25.02    1.91
  -3  -1 -13   20.67    1.73
  -3  -1 -13   25.07    1.91
  -3  -1 -12   15.04    1.69
   3   1 -12   19.49    1.88
  -3  -1 -12   17.22    1.74
  -3  -1 -12   18.53    1.70
   3   1 -11   88.21    5.29
  -3  -1 -11   95.26    4.17
   3   1 -11   90.20    3.81
  -3  -1 -11   80.38    5.41
  -3  -1 -11   89.54    3.85
  -3  -1 -11   88.93    3.94
   3   1 -10  543.52   14.97
   3   1  -9  209.88    8.11
   3   1  -8  125.21    5.82
   3   1  -7  636.30   15.03
   3   1  -6  490.87   11.98
   3   1  -5  607.22   13.49
   3   1  -5  633.94   13.27
   3   1  -4  138.79    4.78
   3   1  -4  138.55    4.68
   3   1  -3  224.39    5.72
   3  -1   3  241.24    4.73
   3   1  -3  231.87    6.28
   3   1  -3  241.63    6.10
   3   1  -3  242.43    6.12
   3   1  -2 1531.97   26.48
   3   1  -2 1571.46   26.30
   3   1  -2 1560.84   26.36
   3   1  -1   32.21    1.77
   3  -1   0  237.57    4.67
   3   1   0  250.21    5.93
   3  -1  -1   43.55    1.82
   3   1   1   44.67    2.19
  -3  -1   1   44.33    2.10
   3  -1  -1   42.22    1.66
  -3  -1   2 1701.84   28.30
   3   1   2 1681.57   28.75
   3  -1  -2 1702.50   27.99
   3   1   2 1698.17   28.55
   3  -1  -2 1678.55   27.31
   3  -1  -3  203.48    5.44
   3   1   3  193.09    5.40
  -3  -1   3  193.55    5.12
   3  -1  -3  197.73    4.22
   3  -1  -3  201.45    5.55
   3  -1  -3  209.11    5.49
   3  -1  -4  147.84    4.91
   3   1   4  146.31    4.71
  -3  -1   4  146.95    4.35
   3  -1  -4  146.24    4.80
   3  -1  -5  574.29   12.74
   3   1   5  574.00   12.24
   3  -1  -5  572.43   12.43
   3  -1  -6  464.84   11.56
   3   1   6  473.39   10.97
   3  -1  -7  666.57   15.48
   3  -1  -8  143.59    6.22
   3  -1  -9  202.16    7.95
   3  -1 -10  576.47   15.54
  -3   1 -11  103.39    6.09
  -3   1 -11   95.94    4.04
   3  -1 -11   91.37    3.79
   3  -1 -11   94.28    5.56
  -3   1 -11   96.14    3.98
  -3   1 -12   19.41    1.78
  -3   1 -12   21.76    2.07
   3  -1 -12   18.92    1.77
  -3   1 -12   17.82    1.77
  -3   1 -13   20.42    1.72
  -3   1 -13   19.27    1.82
  -3   1 -13   17.92    1.57
  -3   1 -14   61.37    2.80
  -3   1 -14   59.83    2.49
  -3   1 -14   58.57    2.65
   3  -1 -14   60.36    2.53
  -3   1 -15  186.23    4.64
   3  -1 -15  178.12    4.18
  -3  -2 -15    1.75    0.48
  -3  -2 -15    1.57    0.50
  -3  -2 -14   67.22    2.76
  -3  -2 -14   65.37    2.59
  -3  -2 -13   22.70    1.75
   3   2 -13   19.94    1.78
  -3  -2 -13   16.23    1.46
  -3  -2 -13   20.24    1.70
  -3  -2 -12   33.25    2.33
   3   2 -12   31.62    2.36
  -3  -2 -12   33.00    2.32
   3   2 -12   34.54    2.59
  -3  -2 -12   33.33    2.25
   3   2 -11   31.24    2.36
  -3  -2 -11   32.36    2.36
   3   2 -11   33.28    2.55
  -3  -2 -11   32.15    2.30
  -3  -2 -11   31.50    2.23
  -3  -2 -11   29.03    3.19
   3   2 -10    0.55    0.99
   3   2  -9   25.11    2.69
   3   2  -8   35.09    3.07
   3   2  -7   20.87    2.28
   3   2  -6  185.30    6.60
   3   2  -5  811.80   16.92
   3   2  -4  528.84   11.81
   3   2  -4  518.41   11.17
   3   2  -4  519.09   11.03
   3   2  -3  404.24    9.49
   3   2  -3  413.31    9.00
   3   2  -3  405.96    8.90
   3   2  -2   97.98    3.46
   3   2  -2   95.23    3.56
   3   2  -2  100.24    3.71
   3   2  -1  467.69    9.89
  -3  -2  -1  440.56    9.78
   3   2  -1  446.72    9.57
   3   2  -1  459.79    9.57
   3   2   0 1335.19   23.23
  -3  -2   0 1320.96   23.36
   3   2   0 1347.57   23.38
   3   2   1  454.55    9.62
  -3  -2   1  449.48    9.63
   3   2   1  439.20    9.61
   3  -2  -2  102.88    2.72
   3   2   2  103.94    3.74
  -3  -2   2   98.85    3.63
   3  -2  -2   96.65    3.39
   3   2   2  101.65    3.75
   3   2   3  403.41    9.18
  -3  -2   3  384.44    8.88
   3  -2  -3  385.91    8.87
   3  -2  -3  389.00    8.63
   3  -2  -4  559.45   12.13
   3  -2  -4  564.83   11.85
   3   2   4  559.13   12.15
   3  -2  -5  796.88   16.32
   3   2   5  766.77   16.03
   3  -2  -6  193.59    6.68
   3   2   6  190.57    6.47
   3  -2  -7   14.08    1.86
   3   2   7   17.10    1.99
   3   2   8   33.79    2.79
   3  -2  -8   38.88    3.20
   3  -2  -9   25.14    2.72
   3  -2 -10    6.09    1.68
   3  -2 -11   33.53    2.25
   3  -2 -11   29.62    2.22
  -3   2 -11   32.95    2.37
   3  -2 -11   31.13    2.25
   3  -2 -11   31.48    3.12
  -3   2 -11   31.50    3.28
  -3   2 -12   33.76    2.34
  -3   2 -12   29.50    2.34
   3  -2 -12   29.64    2.15
  -3   2 -13   18.27    1.66
  -3   2 -13   19.74    1.84
  -3   2 -14   67.17    2.92
   3  -2 -14   63.63    2.61
  -3   2 -15    2.12    0.61
   3  -2 -15    1.38    0.44
  -3  -3 -15   56.04    1.95
  -3  -3 -14   20.03    1.31
  -3  -3 -14   21.82    1.50
   3   3 -13   55.63    2.84
  -3  -3 -13   57.03    2.74
  -3  -3 -13   56.34    2.56
   3   3 -12   42.93    2.77
   3   3 -12   43.07    2.71
  -3  -3 -12   40.48    2.52
  -3  -3 -12   45.87    2.47
   3   3 -11   33.83    2.49
  -3  -3 -11   28.60    3.21
   3   3 -11   33.09    2.55
  -3  -3 -11   34.56    2.40
   3   3 -10   35.75    3.35
  -3  -3 -10   33.35    3.35
   3   3  -9   21.33    2.58
   3   3  -8   49.56    3.71
   3   3  -7  215.82    7.79
   3   3  -6   73.41    4.11
   3   3  -5  518.90   12.61
   3   3  -4   29.24    2.33
   3   3  -4   30.72    2.06
   3   3  -4   28.60    1.94
   3   3  -3 1165.70   21.44
   3   3  -3 1167.38   20.28
   3   3  -3 1152.39   20.45
  -3   3   2  297.08    6.63
   3   3  -2  288.26    7.64
   3   3  -2  296.92    7.23
   3   3  -2  288.41    6.78
   3   3  -1  307.88    7.47
   3   3   0    2.28    0.77
   3   3   1  270.87    7.06
   3  -3  -1  272.23    6.43
   3   3   2  356.69    8.70
   3  -3  -2  359.89    7.82
   3  -3  -2  352.44    8.18
   3   3   3 1150.53   21.95
   3  -3  -3 1199.66   21.09
   3  -3  -3 1170.83   21.55
   3   3   4   33.16    2.45
   3  -3  -4   37.22    2.23
   3  -3  -4   30.71    2.25
   3   3   5  533.87   12.57
   3  -3  -5  522.23   12.41
   3   3   6   93.64    4.58
   3  -3  -6   99.96    4.75
   3   3   7  207.27    7.50
   3  -3  -7  203.05    7.52
   3   3   8   63.20    4.13
   3  -3  -8   60.30    4.10
   3  -3  -9   15.95    2.30
   3   3   9   22.90    2.62
  -3   3 -10   38.35    3.59
   3  -3 -11   30.82    2.27
   3  -3 -11   31.81    2.21
  -3   3 -11   32.92    2.39
   3  -3 -12   31.60    2.14
   3  -3 -12   31.17    2.21
  -3   3 -12   35.05    2.40
  -3   3 -13   56.92    2.96
  -3   3 -14   12.50    1.26
   3  -3 -14   11.69    1.11
  -3   3 -15   63.13    2.22
   3  -3 -15   63.15    2.06
  -3  -4 -15   18.75    0.93
   3   4 -14   16.23    1.28
  -3  -4 -14   18.66    1.25
  -3  -4 -13  221.69    5.91
   3   4 -13  231.91    6.25
   3   4 -12   10.05    1.37
   3   4 -12   11.32    1.51
  -3  -4 -12   10.28    1.32
   3   4 -11   98.39    4.27
   3   4 -11   97.47    4.30
  -3  -4 -11  102.91    4.13
   3   4 -11   96.48    4.33
  -3   4  10  239.94    9.51
   3   4  -9  659.20   17.03
   3   4  -8  305.24   10.23
   3   4  -7  169.60    7.05
   3   4  -6   41.08    3.23
   3   4  -5   75.13    4.17
   3   4  -4   42.06    3.00
   3   4  -3  151.89    4.89
   3   4  -3  149.73    5.63
   3   4  -2  407.16    9.49
   3   4  -2  410.44   10.27
   3   4  -2  422.62    9.18
   3   4  -1  103.57    4.00
   3   4  -1  105.29    3.71
   3   4   0   10.43    1.37
  -3   4   0   10.99    1.11
   3   4   1   88.13    3.83
   3   4   2  414.76   10.16
   3   4   3  155.20    5.62
   3   4   4   47.19    3.12
   3  -4  -4   49.18    3.03
   3   4   5   45.18    3.20
   3  -4  -5   47.30    3.19
   3   4   6   43.99    3.32
   3  -4  -6   42.12    3.20
   3  -4  -7  165.68    6.92
   3   4   7  176.68    7.21
   3   4   8  317.60   10.51
   3   4   9  603.40   16.19
   3   4  10  217.04    8.82
   3  -4 -11  104.23    4.12
   3  -4 -11  108.96    4.24
   3  -4 -12   10.84    1.32
   3  -4 -12   10.96    1.33
  -3   4 -13  239.79    6.52
  -3   4 -14   19.21    1.40
  -3   4 -15   15.96    0.94
   3  -4 -15   15.45    0.87
   3   5 -14   42.86    1.87
  -3  -5 -14   40.21    1.62
  -3  -5 -13   18.57    1.36
   3   5 -13   20.88    1.62
   3   5 -12   66.62    3.17
   3   5 -12   63.09    3.14
  -3  -5 -12   59.52    2.76
   3   5 -11  201.46    6.29
   3   5 -11  187.72    6.12
  -3  -5 -11  192.34    5.78
   3   5 -11  191.77    6.23
   3   5 -10   15.64    1.88
   3   5 -10   19.56    1.99
  -3  -5 -10   19.69    1.82
   3   5 -10   15.70    1.82
   3   5  -9  142.55    6.92
  -3   5   9  129.23    6.78
   3   5  -8  271.49    9.83
   3   5  -7  415.52   12.48
   3   5  -6   83.78    4.91
   3   5  -5   86.02    4.76
   3   5  -4  137.86    5.91
   3   5  -3  491.67   12.53
   3   5  -2  191.08    6.84
   3   5  -2  202.16    6.10
   3   5  -1  366.43    9.21
  -3   5   1  373.72    8.76
   3   5  -1  358.95    8.96
  -3   5   0    3.24    0.78
   3   5   0    3.23    0.91
   3   5   1  354.97    9.35
   3   5   2  198.06    6.70
   3   5   3  471.01   11.98
   3   5   4  143.84    6.00
   3   5   5   89.76    4.84
   3   5   6   73.31    4.55
   3   5   7  435.61   12.99
   3   5   8  287.78   10.42
   3   5   9  152.17    7.39
   3  -5 -10   25.75    2.08
   3  -5 -10   25.28    2.01
   3  -5 -11  160.00    5.26
   3  -5 -11  163.17    5.21
  -3   5 -11  166.11    5.59
   3  -5 -12   63.69    2.88
   3  -5 -12   62.24    2.87
  -3   5 -12   61.80    2.98
  -3   5 -13   25.10    1.73
  -3   5 -14   40.23    1.77
   3   6 -14  102.23    2.74
   3   6 -13   12.87    1.16
  -3  -6 -13   13.78    0.99
   3   6 -12   71.69    3.15
  -3  -6 -12   76.81    2.83
   3   6 -12   74.19    3.21
   3   6 -11   11.43    1.39
   3   6 -11   13.41    1.57
  -3  -6 -11   13.84    1.32
   3   6 -11   10.77    1.40
   3   6 -10  213.53    6.65
   3   6 -10  217.36    6.67
   3   6 -10  207.80    6.56
   3   6  -9   97.13    4.30
   3   6  -9   95.97    4.28
  -3   6   9   92.79    5.73
   3   6  -9  101.06    4.35
   3   6  -8  292.32   10.46
  -3   6   8  279.28   10.36
  -3   6   7   21.39    2.70
   3   6  -7   18.37    2.56
   3   6  -6   41.54    3.62
   3   6  -5  143.07    6.65
   3   6  -4  233.20    8.51
   3   6  -3   27.54    2.77
   3   6  -2   51.23    3.60
   3   6  -2   46.81    3.02
  -3   6   1  108.40    4.43
   3   6  -1  102.14    4.51
   3   6   0  329.81    9.17
   3   6   0  334.46    9.10
  -3   6   0  326.57    8.73
   3   6   1  102.06    4.73
   3   6   2   50.73    3.42
   3   6   3   24.09    2.48
   3   6   4  234.46    8.42
   3   6   5  140.67    6.53
   3   6   6   46.93    3.86
   3   6   7   16.71    2.47
   3   6   8  279.37   10.46
  -3   6  -9   92.07    4.21
   3  -6  -9   85.67    3.82
   3   6   9   93.43    5.80
  -3   6  -9   94.42    4.04
   3  -6 -10  208.19    6.26
   3  -6 -10  215.90    6.06
  -3   6 -11   12.11    1.49
   3  -6 -11   12.70    1.33
   3  -6 -11   12.81    1.44
   3  -6 -12   88.95    3.31
  -3   6 -12   84.48    3.34
  -3   6 -12   85.11    3.37
  -3   6 -13   13.66    1.11
  -3   6 -13   12.16    1.05
   3  -6 -14  107.35    2.78
   3   7 -13   57.56    2.11
   3   7 -12   73.01    2.90
   3   7 -12   69.79    2.78
   3   7 -11  113.76    4.13
   3   7 -11  109.61    3.98
   3   7 -11  108.56    3.95
   3   7 -10  170.64    5.57
   3   7 -10  171.18    5.53
   3   7 -10  162.96    5.40
   3   7  -9   47.44    2.94
   3   7  -9   46.49    2.82
   3   7  -9   49.99    2.98
   3   7  -8   77.74    3.82
   3   7  -8   80.34    3.84
  -3   7   8   70.08    4.91
   3   7  -7  136.84    6.96
  -3   7   7  129.60    6.67
   3   7  -6   97.66    5.77
  -3   7   6   91.56    5.39
   3   7  -5  457.23   13.64
  -3   7   5  450.72   12.89
   3   7  -4   18.51    2.53
  -3   7   4   22.96    2.49
   3   7  -3  425.93   12.73
   3   7  -2  701.72   17.61
   3   7  -2  723.46   16.37
   3   7  -1    2.07    0.91
  -3   7   1    2.96    1.10
   3   7   0    0.61    0.86
  -3   7   0    3.04    1.11
   3   7   1    6.94    1.41
   3   7   1    4.28    1.08
   3   7   2  763.20   17.76
   3   7   3  437.66   12.51
   3   7   4   15.64    2.39
   3   7   5  478.12   13.95
   3   7   6   95.26    5.72
   3   7   7  129.11    6.92
  -3   7  -8   82.45    3.99
   3   7   8   72.78    5.17
  -3   7  -8   86.15    3.75
  -3   7  -9   54.99    3.20
   3  -7  -9   56.20    3.02
  -3   7  -9   56.63    2.95
   3  -7 -10  178.80    5.46
   3  -7 -11  114.34    3.89
  -3   7 -11  108.14    4.09
  -3   7 -12   53.50    2.44
  -3   7 -12   57.50    2.33
  -3   7 -13   46.65    1.73
   3   8 -12   10.14    0.95
   3   8 -11   38.74    2.11
   3   8 -11   36.59    1.92
   3   8 -10   48.70    2.62
   3   8 -10   46.40    2.47
   3   8 -10   47.46    2.46
   3   8  -9  270.32    7.48
   3   8  -9  264.92    7.29
   3   8  -9  286.62    7.33
   3   8  -8   67.34    3.41
   3   8  -8   67.74    3.48
   3   8  -7   59.82    3.33
  -3   8   6   63.24    4.55
   3   8  -6   68.04    4.92
   3   8  -5  499.24   14.86
   3   8  -4  115.12    6.37
   3   8  -3  610.90   16.75
   3   8  -2   13.20    2.36
   3   8  -1  378.75   11.33
  -3   8   1  400.66   11.19
   3   8   0  148.09    6.47
   3   8   1  389.53   11.53
   3   8   2   11.73    1.98
   3   8   2   12.74    2.05
   3   8   3  642.45   16.63
   3   8   4  127.57    6.55
   3   8   5  509.93   14.93
   3   8   6   57.09    4.54
  -3   8  -7   61.30    3.50
  -3   8  -8   69.58    3.62
   3  -8  -9  267.37    6.99
  -3   8  -9  265.90    7.43
   3  -8 -10   51.65    2.52
  -3   8 -10   46.41    2.64
   3  -8 -11   38.49    1.93
  -3   8 -11   34.08    2.01
  -3   8 -12    8.88    0.86
   3  -8 -12    8.40    0.80
   3   9 -11   66.64    2.39
   3   9 -10  270.32    6.46
   3   9 -10  256.10    6.08
   3   9  -9   29.13    2.01
   3   9  -9   27.48    1.86
   3   9  -8  148.86    5.05
   3   9  -8  137.21    4.73
   3   9  -7   32.51    2.35
   3   9  -6  223.20    6.89
   3   9  -6  223.58    6.84
   3   9  -5  416.16   10.33
   3   9  -4   17.10    2.64
   3   9  -4   21.70    2.01
  -3   9   4   19.19    1.92
   3   9  -3  570.65   16.44
   3   9  -2  365.49   12.49
   3   9  -1  167.26    8.01
   3   9  -1  169.65    7.33
   3   9   0   93.63    5.36
   3   9   1  176.88    7.54
   3   9   2  327.20   10.86
   3   9   3  603.95   16.06
   3   9   4   17.92    2.40
  -3   9  -4   15.93    1.77
   3   9   4   17.74    2.53
  -3   9  -5  385.70    9.67
  -3   9  -6  214.91    6.90
  -3   9  -6  225.15    6.59
  -3   9  -7   43.82    2.79
   3  -9  -8  145.36    4.67
  -3   9  -8  144.71    5.09
   3  -9  -9   25.23    1.73
  -3   9  -9   23.71    1.87
   3  -9 -10  258.57    5.92
  -3   9 -10  244.97    6.31
   3  -9 -11   57.16    2.03
  -3   9 -11   59.88    2.29
   3  10 -10   26.97    1.41
   3  10  -9   48.20    2.03
   3  10  -9   48.69    2.22
   3  10  -8   64.59    2.85
   3  10  -8   63.78    2.67
   3  10  -7   21.85    1.82
   3  10  -7   19.86    1.64
   3  10  -6    1.34    0.80
   3  10  -5   99.47    4.13
   3  10  -4  229.11    6.82
  -3  10   4  235.85    6.81
   3  10  -3   37.02    2.54
  -3  10   3   41.36    2.68
   3  10  -2   56.99    3.11
  -3  10   2   61.74    3.37
  -3  10   1   67.57    3.57
  -3  10   0   49.17    3.09
  -3  10  -1   65.96    3.56
  -3  10  -2   62.64    3.39
  -3  10  -3   40.43    2.67
  -3  10  -4  240.08    7.04
  -3  10  -5  100.30    4.32
  -3  10  -5  102.22    4.10
  -3  10  -6    0.27    0.81
  -3  10  -6    0.99    0.64
  -3  10  -7   22.10    1.89
  -3  10  -8   54.81    2.70
   3 -10  -8   57.43    2.45
   3 -10  -9   46.15    1.96
   3 -10 -10   22.77    1.14
  -3  10 -10   24.48    1.40
   3  11  -9    0.40    0.36
   3  11  -8   53.03    2.12
   3  11  -8   49.41    1.82
   3  11  -7   17.30    1.38
   3  11  -7   14.22    1.17
   3  11  -6    1.87    0.76
   3  11  -5    4.95    0.98
  -3  11   4    7.22    1.13
   3  11  -3   16.77    1.65
  -3  11   3   15.02    1.61
   3  11  -2   90.15    3.70
  -3  11   2   97.36    3.94
  -3  11   1   24.39    2.04
  -3  11   0   42.92    2.67
  -3  11  -1   21.96    1.94
  -3  11  -2   80.56    3.66
  -3  11  -3   12.75    1.47
  -3  11  -4    6.53    1.12
  -3  11  -4    5.74    1.14
  -3  11  -5    6.06    1.12
  -3  11  -5    4.27    0.88
  -3  11  -6    3.31    0.88
  -3  11  -6    1.40    0.62
  -3  11  -7   14.22    1.34
   3 -11  -7   11.37    0.99
   3 -11  -8   46.16    1.73
  -3  11  -9    1.86    0.46
   3  12  -7    7.37    0.71
   3  12  -6   61.02    2.23
   3  12  -5   58.37    2.35
   3  12  -5   55.11    2.11
   3  12  -4   11.06    1.14
  -3  12   4   12.25    1.06
  -3  12   3   24.97    1.60
  -3  12   2    8.50    1.11
  -3  12   1   20.74    1.64
  -3  12   0    0.71    0.69
  -3  12  -1   23.15    1.76
  -3  12  -2    7.56    1.07
  -3  12  -2    7.05    1.05
  -3  12  -3   32.45    1.94
  -3  12  -3   30.00    1.88
  -3  12  -4   12.24    1.19
  -3  12  -4   13.65    1.25
  -3  12  -5   55.91    2.33
  -3  12  -5   53.05    2.19
   3 -12  -6   54.01    1.76
  -3  12  -6   55.29    1.99
  -3  12  -7   10.15    0.82
   3  13  -4    3.37    0.49
   3  13  -3   69.15    2.18
   3  13  -2   59.64    2.08
  -3  13   2   61.45    2.09
  -3  13   1   18.30    1.20
  -3  13   0    1.20    0.51
  -3  13  -1   23.12    1.24
  -3  13  -1   24.87    1.41
  -3  13  -2   52.32    1.92
  -3  13  -2   57.90    2.17
  -3  13  -3   71.61    2.21
  -3  13  -3   76.26    2.42
  -3  13  -4    2.41    0.47
   4   0   0  577.49   11.70
   4   0   0  572.98   11.79
   4   0   1 1287.06   22.90
   4   0  -1 1301.75   22.49
   4   0  -1 1311.04   23.09
   4   0  -1 1315.57   22.90
   4   0  -2 2067.09   34.41
   4   0   2 2047.97   34.38
   4   0  -2 2063.08   34.11
   4   0  -2 2083.64   34.74
   4   0  -2 1994.07   34.26
   4   0   3  685.75   13.75
   4   0  -3  690.94   14.10
   4   0  -3  712.83   14.29
   4   0  -4  127.56    4.83
   4   0   4  129.15    4.45
   4   0  -4  134.54    4.86
   4   0  -5  223.70    7.21
   4   0  -5  240.27    7.25
   4   0  -6   68.90    3.95
   4   0  -7  360.25   10.66
   4   0  -8  178.81    7.37
   4   0  -9   85.82    5.16
   4   0 -10   40.31    3.66
  -4   0 -11   19.67    1.90
   4   0 -11   21.15    2.01
   4   0 -11   19.65    2.59
   4   0 -11   24.80    2.05
  -4   0 -11   21.28    1.92
  -4   0 -11   20.98    1.93
  -4   0 -12   63.90    3.30
   4   0 -12   64.10    3.10
  -4   0 -12   67.80    3.17
  -4   0 -12   65.67    3.16
  -4   0 -13   44.45    2.51
  -4   0 -13   44.76    2.36
  -4   0 -13   46.30    2.39
  -4   0 -14   21.12    1.51
  -4   0 -14   23.90    1.50
  -4   0 -15  183.44    4.06
  -4  -1 -15   28.48    1.32
  -4  -1 -14   63.42    2.57
  -4  -1 -14   62.87    2.50
  -4  -1 -13  154.06    4.85
  -4  -1 -13  156.48    4.67
  -4  -1 -13  161.65    4.94
   4   1 -12  106.30    4.30
  -4  -1 -12  106.75    4.21
  -4  -1 -12  110.26    4.26
  -4  -1 -12  109.43    4.05
   4   1 -11   53.01    4.25
  -4  -1 -11   54.50    3.07
   4   1 -11   52.26    3.04
   4   1 -11   53.67    2.84
  -4  -1 -11   43.71    4.01
  -4  -1 -11   56.15    2.90
  -4  -1 -11   50.28    2.93
   4   1 -10   11.62    2.01
   4   1  -9  175.78    7.67
   4   1  -8  186.21    7.63
   4   1  -7  198.10    7.50
   4   1  -6  123.51    5.44
   4   1  -5   66.22    3.66
   4   1  -5   72.74    3.68
   4   1  -4  741.93   15.60
   4   1  -4  742.16   15.29
   4   1  -4  750.63   15.37
   4   1  -3   16.21    1.59
   4   1  -3   16.93    1.64
   4   1  -3   17.17    1.64
   4  -1   2  200.84    5.33
   4   1  -2  201.28    5.76
   4   1  -2  203.01    5.83
   4   1  -1   52.75    2.64
   4   1  -1   57.53    2.60
   4   1   0  703.73   13.69
   4  -1   0  679.48   13.40
   4  -1   0  667.30   13.19
   4  -1  -1   32.06    1.60
   4   1   1   31.56    2.06
   4  -1  -1   29.89    1.79
   4  -1  -1   30.84    1.97
   4  -1  -2  218.07    5.82
  -4  -1   2  208.62    5.91
   4   1   2  214.12    6.09
   4  -1  -2  212.68    5.52
   4  -1  -2  213.10    5.36
   4  -1  -2  221.07    6.09
   4  -1  -3   12.36    1.40
   4   1   3   12.28    1.42
   4  -1  -3   13.09    1.43
   4  -1  -4  793.60   16.33
   4   1   4  802.67   16.11
   4  -1  -4  815.27   16.32
   4  -1  -5   57.62    3.35
   4   1   5   54.46    3.03
   4  -1  -5   57.57    3.25
   4  -1  -6  133.64    5.62
   4   1   6  138.34    5.29
   4  -1  -7  212.28    7.75
   4  -1  -8  175.65    7.32
   4  -1  -9  192.10    7.99
   4  -1 -10   11.67    2.09
   4  -1 -11   56.27    3.00
  -4   1 -11   52.06    4.38
  -4   1 -11   57.35    3.03
   4  -1 -11   52.97    4.23
  -4   1 -11   56.84    3.04
  -4   1 -12  116.89    4.64
   4  -1 -12  119.10    4.42
  -4   1 -12  120.86    4.32
  -4   1 -12  116.55    4.32
  -4   1 -13  144.67    4.88
  -4   1 -13  145.27    4.46
   4  -1 -13  147.85    4.43
  -4   1 -14   55.78    2.19
  -4   1 -14   56.39    2.51
  -4   1 -15   25.17    1.31
  -4  -2 -15    9.77    0.79
  -4  -2 -14  104.01    3.38
   4   2 -13   24.49    1.86
  -4  -2 -13   23.99    1.78
   4   2 -12   52.10    2.90
  -4  -2 -12   52.54    2.86
   4   2 -11   44.90    2.85
  -4  -2 -11   45.43    2.79
   4   2 -10  152.72    7.33
   4   2  -9   37.47    3.45
   4   2  -8   71.94    4.64
   4   2  -7   13.70    1.99
   4   2  -6   25.78    2.54
   4   2  -5   33.37    2.50
   4   2  -5   29.64    2.53
   4   2  -4  111.02    4.73
   4   2  -4  115.95    4.53
   4   2  -4  110.95    4.40
   4   2  -3 1135.62   21.51
   4   2  -3 1099.45   20.87
   4   2  -3 1147.73   21.07
   4   2  -2  440.59    9.97
   4   2  -2  420.02    9.95
   4   2  -1  607.48   12.48
   4   2  -1  575.48   12.17
   4  -2   1  582.04   11.51
   4   2   0  980.18   18.41
   4   2   0  968.24   17.90
   4  -2   0  958.46   17.64
   4  -2  -1  585.05   11.66
   4   2   1  619.35   12.84
   4  -2  -1  609.11   11.90
   4   2   1  611.65   12.03
   4  -2  -2  498.08   10.56
   4   2   2  494.91   11.18
   4  -2  -3 1111.90   20.55
   4   2   3 1084.01   20.90
   4  -2  -3 1098.90   20.50
   4  -2  -4  105.46    4.40
   4   2   4  105.24    4.46
   4  -2  -4  110.47    4.39
   4   2   5   29.80    2.46
   4  -2  -5   29.08    2.42
   4  -2  -5   31.96    2.48
   4  -2  -6   24.19    2.39
   4   2   6   23.60    2.27
   4   2   7   13.55    1.89
   4  -2  -7   11.08    1.72
   4  -2  -8   87.42    5.06
   4  -2  -9   32.02    3.21
   4  -2 -10  173.23    7.82
   4  -2 -11   41.06    2.45
   4  -2 -11   42.69    2.65
  -4   2 -11   41.74    2.62
   4  -2 -12   39.77    2.47
  -4   2 -13   23.88    1.89
  -4   2 -14   96.49    3.36
   4  -2 -14   91.83    2.93
  -4   2 -15    9.43    0.83
  -4  -3 -15   16.97    0.91
  -4  -3 -14   52.21    2.17
   4   3 -13   99.10    3.70
  -4  -3 -13   97.21    3.58
   4   3 -12    5.93    1.15
  -4  -3 -12    3.92    1.05
   4   3 -11  159.83    5.56
   4   3 -11  154.51    5.65
  -4  -3 -11  166.70    5.54
   4   3 -10   38.91    3.63
   4   3 -10   39.69    2.71
   4   3 -10   38.42    2.73
  -4  -3 -10   39.57    2.64
   4   3 -10   41.57    2.78
   4   3  -9    4.31    1.49
   4   3  -8  117.66    6.10
   4   3  -7  300.11    9.94
   4   3  -6   41.39    3.22
   4   3  -5  327.26    9.73
   4   3  -4   87.05    4.35
   4   3  -4   90.37    3.96
   4   3  -4   89.57    3.94
   4   3  -3  284.90    8.24
   4   3  -3  280.12    7.45
   4   3  -3  277.87    7.64
   4   3  -2  144.31    5.01
   4   3  -2  140.32    5.19
   4   3  -1  927.02   18.10
   4   3  -1  931.26   18.21
   4   3   0  102.24    4.17
   4   3   0  102.35    4.04
   4   3   1  906.98   18.12
   4  -3  -1  923.75   16.92
   4   3   2  131.74    4.98
   4  -3  -2  124.67    4.37
   4   3   3  297.56    8.41
   4  -3  -3  303.17    7.78
   4  -3  -3  296.43    7.93
   4   3   4  108.10    4.77
   4  -3  -4  108.60    4.36
   4  -3  -4  106.01    4.54
   4   3   5  303.91    9.09
   4  -3  -5  301.94    8.91
   4   3   6   61.45    3.85
   4  -3  -6   59.71    3.81
   4   3   7  280.17    9.28
   4  -3  -7  273.91    9.29
   4   3   8  147.27    6.59
   4  -3  -8  132.10    6.42
   4  -3  -9    3.49    1.25
   4  -3 -10   34.98    2.30
   4  -3 -10   33.18    2.42
   4  -3 -10   33.17    3.33
   4  -3 -11  145.07    4.90
   4  -3 -11  148.55    5.15
   4  -3 -12    0.59    0.70
   4  -3 -12    1.26    0.75
  -4   3 -13  106.56    4.00
   4  -3 -14   40.29    1.81
  -4   3 -14   40.41    2.04
  -4   3 -15   15.81    0.94
  -4  -4 -14  113.77    3.19
   4   4 -13   72.64    2.98
  -4  -4 -13   73.25    2.89
   4   4 -12   53.50    2.82
  -4  -4 -12   49.65    2.62
   4   4 -11  210.43    6.45
   4   4 -11  208.70    6.54
  -4  -4 -11  210.19    6.28
  -4   4  10  100.16    5.96
   4   4 -10  103.32    6.01
   4   4 -10  112.44    4.56
   4   4 -10  103.53    4.46
  -4  -4 -10  107.94    4.42
   4   4 -10  105.44    4.48
   4   4  -9   89.68    5.55
   4   4  -8   76.04    5.01
   4   4  -7  391.58   12.05
   4   4  -6  111.36    5.68
   4   4  -5  383.35   11.28
   4   4  -4  145.68    6.09
   4   4  -3  224.18    7.51
   4   4  -3  220.93    6.81
   4   4  -2  392.74    9.82
   4   4  -2  395.07   10.43
   4   4  -1  172.17    5.87
   4   4  -1  175.60    6.15
   4   4   0   31.51    2.40
   4   4   1  210.48    6.81
   4   4   2  403.16   10.50
   4   4   3  239.01    7.77
   4   4   4  145.63    6.03
   4  -4  -4  147.71    5.72
   4   4   5  356.70   10.51
   4  -4  -5  351.18   10.15
   4   4   6  107.89    5.53
   4  -4  -6  118.94    5.63
   4   4   7  344.28   11.05
   4  -4  -7  351.25   11.01
   4   4   8   70.44    4.77
   4   4   9   91.47    5.51
   4  -4 -10  104.37    4.14
   4  -4 -10  108.16    4.34
   4  -4 -11  202.79    5.98
   4  -4 -11  211.87    6.23
   4  -4 -12   43.88    2.33
   4  -4 -12   42.74    2.42
  -4   4 -13   68.98    3.02
  -4   4 -14  114.51    3.39
   4  -4 -14  108.99    3.08
  -4  -5 -14   64.25    1.93
   4   5 -13  355.62    7.73
  -4  -5 -13  348.12    7.38
   4   5 -12    0.65    0.73
  -4  -5 -12    2.24    0.70
   4   5 -11   36.13    2.39
   4   5 -11   36.79    2.49
   4   5 -11   39.74    2.52
  -4  -5 -11   40.06    2.37
   4   5 -10    1.25    0.86
   4   5 -10    0.59    0.80
  -4  -5 -10    0.03    0.73
   4   5 -10    0.99    0.92
  -4   5   9   57.41    4.49
   4   5  -9   56.59    4.46
   4   5  -9   63.75    3.38
   4   5  -9   61.10    3.35
   4   5  -9   57.28    3.23
  -4  -5  -9   61.26    3.21
   4   5  -8   10.73    2.06
   4   5  -7  144.48    7.00
   4   5  -6   36.17    3.39
   4   5  -5  258.72    9.22
   4   5  -4   26.34    2.69
   4   5  -3  165.26    6.71
   4   5  -2   65.42    3.58
   4   5  -2   67.84    4.03
   4   5  -1  341.87    9.32
   4   5  -1  329.86    9.72
   4   5   0 1137.98   22.49
   4   5   1  302.14    8.94
   4   5   2   61.48    3.73
   4   5   3  157.79    6.47
   4   5   4   34.60    3.07
   4   5   5  299.73    9.97
   4   5   6   48.03    3.86
   4   5   7  157.39    7.33
   4   5   8    8.58    1.82
   4  -5  -9   62.57    3.22
   4   5   9   61.00    4.63
   4  -5  -9   60.60    3.18
  -4   5  -9   63.10    3.34
   4  -5 -10    1.03    0.75
   4  -5 -10    0.64    0.90
   4  -5 -11   32.30    2.13
   4  -5 -11   33.04    2.16
   4  -5 -12    1.05    0.64
   4  -5 -12    0.25    0.64
  -4   5 -13  312.68    7.17
  -4   5 -14   59.12    2.04
   4  -5 -14   56.91    1.89
   4   6 -13   12.75    1.03
  -4  -6 -13   11.72    0.85
   4   6 -12   92.71    3.38
  -4  -6 -12   90.50    3.03
   4   6 -11   38.59    2.39
   4   6 -11   39.39    2.47
   4   6 -11   40.33    2.36
  -4  -6 -11   38.55    2.13
   4   6 -10  386.40    9.72
   4   6 -10  390.81    9.58
  -4  -6 -10  397.96    9.16
   4   6 -10  401.21    9.54
   4   6  -9   79.00    3.79
   4   6  -9   79.20    3.89
  -4  -6  -9   81.03    3.57
   4   6  -8  156.40    7.56
   4   6  -8  150.94    5.48
   4   6  -8  156.33    5.63
  -4   6   8  152.69    7.39
   4   6  -7  154.17    7.47
   4   6  -6  287.55   10.45
   4   6  -5   56.17    4.28
   4   6  -4  103.17    5.64
   4   6  -3   74.48    4.67
   4   6  -2  220.05    8.25
   4   6  -1  509.76   12.62
   4   6  -1  502.06   13.48
   4   6   0   45.59    3.23
   4   6   0   48.14    3.03
   4   6   1  486.79   12.75
   4   6   2  267.66    8.92
   4   6   3   71.59    4.44
   4   6   4   98.02    5.43
   4   6   5   53.36    4.06
   4   6   6  251.01    9.65
   4   6   7  142.59    7.23
  -4   6  -8  153.16    5.43
  -4   6  -8  165.16    5.76
   4   6   8  155.37    7.62
   4  -6  -9   84.87    3.73
  -4   6  -9   77.87    3.75
   4  -6  -9   76.95    3.47
  -4   6  -9   78.45    3.68
   4  -6 -10  407.08    9.49
   4  -6 -10  395.07    9.19
   4  -6 -11   36.74    2.15
   4  -6 -11   36.39    2.05
  -4   6 -11   35.60    2.22
   4  -6 -12   86.40    3.06
  -4   6 -13   11.92    1.00
   4   7 -13   93.97    2.55
   4   7 -12  105.08    3.31
   4   7 -11   13.76    1.38
   4   7 -11   15.22    1.30
   4   7 -11   15.11    1.40
   4   7 -10   32.72    2.18
   4   7 -10   29.72    2.15
   4   7  -9   37.82    2.53
   4   7  -9   37.03    2.55
   4   7  -8  299.60    8.26
   4   7  -8  312.71    8.51
  -4   7   7   17.60    2.51
   4   7  -7   17.63    1.84
   4   7  -7   15.14    2.32
  -4   7   6   11.76    2.02
   4   7  -6   17.12    2.59
  -4   7   5  150.74    6.84
   4   7  -5  152.17    7.40
   4   7  -4  132.87    6.80
   4   7  -3  102.20    5.81
   4   7  -2   22.52    2.76
   4   7  -1  329.59   10.97
   4   7   0  456.73   12.37
   4   7   0  450.46   11.95
   4   7   1  347.66   10.68
   4   7   1  351.37   10.25
   4   7   2   24.93    2.76
   4   7   3   95.63    5.44
   4   7   4  129.41    6.56
   4   7   5  145.85    7.20
   4   7   6   18.85    2.71
  -4   7  -7   17.17    1.84
  -4   7  -7   18.98    1.89
  -4   7  -8  285.68    8.13
  -4   7  -8  285.31    7.72
   4  -7  -9   46.13    2.66
  -4   7  -9   47.01    2.80
  -4   7  -9   45.49    2.64
   4  -7 -10   33.96    2.15
   4  -7 -11   19.68    1.50
  -4   7 -11   18.83    1.51
   4  -7 -12  109.56    3.18
  -4   7 -12  102.66    3.16
  -4   7 -12   99.00    3.02
   4   8 -12  102.81    2.81
   4   8 -11  132.07    3.87
   4   8 -10   14.44    1.40
   4   8 -10   13.90    1.38
   4   8  -9   64.31    3.10
   4   8  -9   65.01    3.13
   4   8  -8   24.12    2.03
   4   8  -8   24.83    2.07
   4   8  -7   82.06    3.80
  -4   8   6    1.74    1.07
   4   8  -6    2.40    1.03
   4   8  -6    2.32    1.27
   4   8  -5   86.32    5.65
  -4   8   5   90.27    4.11
   4   8  -4  177.08    8.21
   4   8  -3  916.01   22.31
   4   8  -2  331.66   11.58
   4   8  -1  471.00   14.22
   4   8   0  559.44   14.43
   4   8   1  483.13   13.19
   4   8   2  367.17   11.64
   4   8   2  362.36   11.13
   4   8   3  953.79   22.46
   4   8   3  991.23   21.95
   4   8   4  178.99    8.02
   4   8   5   85.04    5.53
  -4   8  -6    1.71    0.94
   4   8   6    3.28    1.27
  -4   8  -6    1.48    0.98
  -4   8  -7   90.97    4.16
  -4   8  -7   89.06    3.75
  -4   8  -8   27.43    2.28
  -4   8  -8   26.26    1.94
   4  -8  -9   57.38    2.77
  -4   8  -9   56.21    2.93
   4  -8 -10   17.14    1.42
  -4   8 -10   15.33    1.45
   4  -8 -11  141.88    3.82
  -4   8 -11  135.88    3.68
  -4   8 -11  129.12    3.84
   4  -8 -12  101.15    2.66
   4   9 -11   75.31    2.30
   4   9 -10   32.71    1.74
   4   9 -10   29.32    1.62
   4   9  -9   11.65    1.26
   4   9  -9   11.80    1.22
   4   9  -8   80.73    3.39
   4   9  -8   80.70    3.42
   4   9  -7    1.45    0.78
  -4   9   6   48.80    2.75
   4   9  -6   45.19    2.75
   4   9  -5  285.37    7.86
  -4   9   5  288.23    7.90
   4   9  -4  119.62    4.70
  -4   9   4  119.19    4.81
   4   9  -3   50.68    4.34
   4   9  -3   54.75    3.09
  -4   9   3   59.34    3.36
   4   9  -2   20.02    2.92
  -4   9   2   23.64    2.20
   4   9  -1  279.74   10.76
   4   9   0  100.74    6.15
   4   9   0   97.55    5.39
   4   9   1  300.83   10.11
   4   9   2   26.39    2.91
  -4   9  -2   21.55    2.05
   4   9   3   42.58    3.62
  -4   9  -3   49.28    3.00
  -4   9  -4  110.61    4.50
  -4   9  -5  277.70    7.60
  -4   9  -6   37.27    2.65
  -4   9  -7   -0.03    0.86
   4  -9  -8   86.02    3.38
  -4   9  -8   88.77    3.68
  -4   9  -9   12.99    1.29
   4  -9  -9   13.76    1.23
   4  -9 -10   28.38    1.52
  -4   9 -10   25.66    1.60
   4  -9 -11   70.46    2.10
  -4   9 -11   67.10    2.12
   4  10 -10   71.30    2.08
   4  10  -9   31.55    1.59
   4  10  -9   28.95    1.49
   4  10  -8   35.01    1.88
   4  10  -8   31.44    1.81
   4  10  -7    1.01    0.70
   4  10  -7    3.66    0.87
   4  10  -6   21.83    1.78
   4  10  -5    1.66    0.76
  -4  10   5    1.41    0.77
  -4  10   4   22.20    1.93
  -4  10   3   29.45    2.31
  -4  10   2  255.74    7.44
  -4  10   1  105.89    4.51
  -4  10   0   72.60    3.71
  -4  10  -1  102.75    4.40
  -4  10  -2  284.08    7.97
  -4  10  -3   31.00    2.31
  -4  10  -4   18.06    1.71
  -4  10  -5    3.41    0.91
  -4  10  -5    1.77    0.85
  -4  10  -6   24.19    2.00
  -4  10  -7    1.87    0.78
   4 -10  -8   29.78    1.68
  -4  10  -8   30.48    1.86
  -4  10  -9   26.54    1.58
   4 -10  -9   25.83    1.36
   4 -10 -10   65.35    1.88
  -4  10 -10   62.09    2.01
   4  11  -8   15.43    0.99
   4  11  -8   14.30    0.92
   4  11  -7    9.16    0.92
   4  11  -7    7.67    0.83
   4  11  -6   36.41    1.92
   4  11  -6   39.79    1.99
   4  11  -5    4.28    0.84
  -4  11   5    3.25    0.75
   4  11  -4   30.78    2.00
  -4  11   4   32.98    2.08
  -4  11   3   77.00    3.33
  -4  11   2  112.09    4.21
  -4  11   1   23.31    1.97
  -4  11   0  102.18    4.08
  -4  11  -1   33.83    2.29
  -4  11  -2  115.77    4.30
  -4  11  -3   65.82    3.06
  -4  11  -4   18.26    1.68
  -4  11  -4   16.12    1.46
  -4  11  -5    4.56    1.00
  -4  11  -5    4.15    0.80
  -4  11  -6   41.92    2.20
   4 -11  -7    9.49    0.86
  -4  11  -7   10.44    1.07
   4 -11  -8   16.76    0.96
   4  12  -6    3.81    0.51
   4  12  -6    4.32    0.54
   4  12  -5   33.28    1.50
   4  12  -5   34.83    1.57
   4  12  -4   87.90    2.78
  -4  12   4   91.44    2.86
   4  12  -3   20.88    1.36
  -4  12   3   24.65    1.57
   4  12  -2  140.64    3.96
  -4  12   2  152.52    4.36
  -4  12   1   49.88    2.40
  -4  12   0    2.52    0.84
  -4  12  -1   38.90    2.14
  -4  12  -2  155.56    4.55
  -4  12  -2  160.46    4.60
  -4  12  -3   26.71    1.68
  -4  12  -3   26.85    1.64
  -4  12  -4   88.79    2.93
  -4  12  -4   93.52    3.14
  -4  12  -5   40.75    1.84
  -4  12  -5   33.90    1.53
   4 -12  -6    3.08    0.45
  -4  12  -6    3.78    0.60
  -4  13   2    8.01    0.70
  -4  13   1   24.49    1.27
  -4  13   0   25.52    1.21
  -4  13   0   27.82    1.38
  -4  13  -1   29.82    1.34
  -4  13  -1   30.66    1.43
  -4  13  -2   11.41    0.86
  -4  13  -2   10.29    0.79
  -4  13  -3    5.08    0.55
   5   0   0    0.37    0.55
   5   0   1   51.93    2.82
   5   0  -1   53.06    2.62
   5   0  -1   52.99    2.89
   5   0   2  982.27   19.10
   5   0  -2 1011.96   19.02
   5   0  -2 1015.16   19.56
   5   0   3  773.20   15.85
   5   0  -3  781.44   16.15
   5   0  -3  798.10   16.44
   5   0  -4 1329.61   25.52
   5   0   4 1369.07   24.90
   5   0  -4 1341.69   25.59
   5   0  -5  640.70   15.07
   5   0  -5  657.95   15.12
   5   0  -6  190.64    7.26
   5   0  -6  201.59    7.29
   5   0  -7    4.49    1.44
   5   0  -8    6.73    1.60
   5   0  -9   96.18    5.70
   5   0 -10   40.80    3.74
   5   0 -10   43.94    2.76
   5   0 -10   42.87    2.58
  -5   0 -10   44.62    2.72
  -5   0 -11    6.53    1.22
   5   0 -11    4.98    1.02
  -5   0 -12   12.91    1.44
  -5   0 -12   12.50    1.43
   5   0 -12   13.51    1.40
  -5   0 -13   74.31    3.00
  -5   0 -13   72.66    2.91
  -5   0 -14   20.70    1.29
  -5   0 -14   21.71    1.27
  -5  -1 -14  178.16    4.42
  -5  -1 -13  133.22    4.19
  -5  -1 -12   29.12    2.07
   5   1 -11   28.17    2.18
   5   1 -11   30.43    2.05
  -5  -1 -11   26.69    2.17
   5   1 -10  227.37    9.25
   5   1 -10  241.41    7.06
  -5  -1 -10  240.78    7.10
   5   1  -9  147.10    7.15
   5   1  -8  232.35    8.95
   5   1  -7   51.78    3.85
   5   1  -6  360.28   10.73
   5   1  -6  353.47   10.36
   5   1  -5   57.36    3.63
   5   1  -5   63.11    3.73
   5   1  -4  249.19    7.78
   5   1  -4  250.61    7.76
   5   1  -4  255.61    7.77
   5   1  -3 1183.74   22.61
   5   1  -3 1182.92   22.75
   5  -1   2  215.76    6.21
   5   1  -2  219.74    6.53
   5   1  -2  234.04    6.91
   5   1  -1   86.89    3.59
   5  -1   1   84.48    3.58
   5   1  -1   91.21    3.94
   5   1   0 1133.25   21.40
   5  -1   0 1120.66   20.94
   5   1   1  113.74    4.46
   5  -1  -1  107.43    4.27
   5   1   2  256.74    7.50
   5  -1  -2  256.45    7.46
   5  -1  -3 1139.14   21.62
   5   1   3 1133.78   21.84
   5  -1  -4  218.27    7.04
   5   1   4  213.27    6.90
   5  -1  -4  233.57    7.27
   5  -1  -5   64.36    3.83
   5   1   5   67.75    3.69
   5  -1  -5   73.27    4.06
   5  -1  -6  352.67   10.48
   5  -1  -6  362.41   10.42
   5  -1  -7   36.26    3.19
   5  -1  -8  225.01    8.71
   5  -1  -9  150.84    7.19
   5  -1 -10  250.68    7.07
  -5   1 -10  239.77    6.79
   5  -1 -10  243.14    9.55
   5  -1 -11   34.86    2.37
  -5   1 -11   37.92    2.38
  -5   1 -11   34.85    2.26
  -5   1 -12   21.53    1.70
  -5   1 -12   20.08    1.78
   5  -1 -12   23.13    1.81
  -5   1 -13  123.26    4.15
  -5   1 -13  122.10    3.73
  -5   1 -14  167.03    4.35
  -5  -2 -14    5.44    0.71
  -5  -2 -13   10.52    1.18
   5   2 -12   50.95    2.71
  -5  -2 -12   49.03    2.69
   5   2 -11  368.05    9.21
  -5  -2 -11  374.24    9.32
   5   2 -10    6.52    1.29
   5   2 -10    6.73    1.66
  -5  -2 -10    5.35    1.08
   5   2  -9  271.06   10.18
   5   2  -8  102.20    5.81
   5   2  -7  482.57   13.71
   5   2  -6   19.58    2.42
   5   2  -5   32.41    2.89
   5   2  -5   36.09    2.79
   5   2  -4   76.12    4.11
   5   2  -4   76.85    3.94
   5   2  -4   74.02    3.88
   5   2  -3  294.01    8.57
   5   2  -3  305.03    8.42
   5   2  -3  299.90    8.49
   5   2  -2  289.48    8.07
   5   2  -2  280.10    8.01
   5   2  -1  454.07   10.91
   5   2  -1  449.21   10.54
   5  -2   1  450.25   10.07
   5   2   0 1701.62   30.35
   5   2   0 1683.14   29.47
   5  -2   0 1673.78   29.51
   5   2   1  419.30   10.44
   5  -2  -2  311.88    7.78
   5   2   2  281.54    8.28
   5  -2  -3  296.34    8.09
   5   2   3  293.80    8.54
   5  -2  -3  300.19    8.31
   5  -2  -4   86.77    4.16
   5   2   4   77.58    4.09
   5  -2  -4   85.72    4.15
   5  -2  -5   23.46    2.36
   5   2   5   22.84    2.31
   5  -2  -5   24.33    2.36
   5  -2  -6   21.51    2.35
   5   2   6   17.14    2.06
   5  -2  -7  500.39   13.72
   5  -2  -8  119.57    6.14
   5  -2  -9  244.21    9.41
   5  -2 -10    2.13    1.13
   5  -2 -10    5.13    1.23
   5  -2 -11  358.74    8.93
   5  -2 -12   56.73    2.80
  -5   2 -13    8.29    1.09
  -5   2 -14    3.96    0.70
  -5  -3 -14   59.73    2.13
  -5  -3 -13  154.30    4.45
   5   3 -12   57.48    2.80
  -5  -3 -12   56.34    2.80
   5   3 -11   15.14    1.61
  -5  -3 -11   15.07    1.64
   5   3 -10   33.03    2.44
   5   3 -10   30.67    2.43
  -5  -3 -10   32.33    2.43
   5   3  -9  356.07   12.06
   5   3  -8    1.19    0.89
   5   3  -7   19.32    2.52
   5   3  -6   15.53    2.10
   5   3  -5   44.80    3.46
   5   3  -5   46.64    3.15
   5   3  -4  133.86    5.44
   5   3  -4  124.99    5.67
   5   3  -4  144.61    5.58
   5   3  -3   84.51    4.36
   5   3  -3   87.29    4.04
   5   3  -3   83.60    4.14
   5   3  -2    6.76    1.30
   5   3  -2    5.08    1.20
   5   3  -1  338.23    9.21
   5   3  -1  330.71    8.99
   5   3   0   14.80    1.72
   5   3   0   16.68    1.75
   5   3   1  354.90    9.67
   5   3   1  359.48    9.03
   5   3   2    2.36    1.07
   5   3   3   95.34    4.64
   5  -3  -3   90.64    4.14
   5  -3  -3   95.58    4.20
   5   3   4  127.41    5.63
   5  -3  -4  142.18    5.48
   5  -3  -4  128.92    5.33
   5   3   5   34.96    2.97
   5  -3  -5   44.15    3.10
   5  -3  -5   40.27    3.06
   5   3   6   19.82    2.42
   5  -3  -6   22.55    2.50
   5   3   7   19.13    2.33
   5  -3  -7   16.95    2.30
   5   3   8    2.11    1.29
   5  -3  -8    2.01    1.21
   5  -3  -9  387.60   12.49
   5  -3 -10   43.77    2.54
   5  -3 -10   44.22    2.72
   5  -3 -11   14.68    1.42
   5  -3 -11   13.66    1.51
   5  -3 -12   48.77    2.56
  -5   3 -13  130.52    4.23
   5  -3 -13  135.03    4.06
  -5   3 -14   54.34    2.12
  -5  -4 -14   13.70    0.88
   5   4 -13  120.30    3.65
  -5  -4 -13  123.70    3.66
   5   4 -12  164.50    4.96
  -5  -4 -12  167.12    4.96
   5   4 -11   39.01    2.41
  -5  -4 -11   36.29    2.35
   5   4 -10   42.96    2.69
   5   4 -10   48.48    2.88
   5   4 -10   44.67    2.83
  -5  -4 -10   48.38    2.81
   5   4  -9   31.00    3.31
   5   4  -9   29.27    2.26
   5   4  -9   28.04    2.33
  -5  -4  -9   29.30    2.28
   5   4  -8  108.85    6.22
   5   4  -7    2.11    1.28
   5   4  -6  462.64   13.53
   5   4  -5   60.26    4.23
   5   4  -4   52.36    3.73
   5   4  -4   49.07    3.30
   5   4  -3   98.40    5.03
   5   4  -3  102.30    4.73
   5   4  -2   38.64    2.83
   5   4  -2   38.21    2.96
   5   4  -1   51.30    3.32
   5   4  -1   49.62    3.30
   5   4   0   53.17    3.42
   5   4   0   56.01    3.40
   5   4   1   64.71    3.85
   5   4   1   69.83    3.75
   5   4   2   63.11    3.87
   5   4   3   90.08    4.80
   5   4   4   57.75    3.93
   5  -4  -4   56.33    3.56
   5   4   5   56.61    4.02
   5  -4  -5   55.49    3.75
   5   4   6  449.46   13.16
   5  -4  -6  453.97   12.78
   5   4   7    4.20    1.33
   5  -4  -7    2.98    1.30
   5   4   8   95.41    5.66
   5  -4  -9   18.64    1.68
   5  -4  -9   21.18    1.95
  -5   4  -9   21.06    1.97
  -5   4 -10   51.39    2.97
   5  -4 -10   50.14    2.71
   5  -4 -10   50.38    2.89
   5  -4 -11   34.61    2.10
   5  -4 -11   34.16    2.24
   5  -4 -12  164.82    4.62
   5  -4 -12  171.11    4.98
  -5   4 -13  125.92    3.96
  -5   4 -14    6.52    0.71
   5   5 -13   27.89    1.48
  -5  -5 -13   25.77    1.37
   5   5 -12   19.19    1.51
  -5  -5 -12   18.52    1.43
   5   5 -11   61.91    2.95
  -5  -5 -11   64.22    2.91
   5   5 -10   17.05    1.76
   5   5 -10   19.33    1.87
  -5  -5 -10   18.24    1.70
   5   5  -9   14.49    1.71
   5   5  -9   14.98    1.77
  -5  -5  -9    9.80    1.42
   5   5  -8  183.79    8.30
   5   5  -8  179.76    5.88
   5   5  -7  120.20    6.53
   5   5  -6   22.84    2.87
   5   5  -5   60.56    4.39
   5   5  -4  102.82    5.60
   5   5  -3  488.62   13.45
   5   5  -3  489.60   12.45
   5   5  -2  181.18    6.76
   5   5  -2  177.49    7.13
   5   5  -1  218.64    7.56
   5   5  -1  214.90    7.78
   5   5   0  157.99    6.36
   5   5   0  152.80    6.35
   5   5   1  230.43    8.07
   5   5   1  236.78    7.98
   5   5   2  188.37    7.36
   5   5   3  467.87   12.98
   5   5   4   86.26    5.08
   5   5   5   61.38    4.37
   5   5   6   16.44    2.44
   5   5   7  147.96    7.26
   5   5   8  202.20    8.67
   5  -5  -8  202.52    6.26
   5  -5  -9    9.07    1.36
   5  -5  -9    8.97    1.47
  -5   5  -9    8.62    1.45
   5  -5 -10   18.34    1.66
   5  -5 -10   19.47    1.78
  -5   5 -10   20.62    1.92
   5  -5 -11   53.20    2.53
   5  -5 -11   53.26    2.65
   5  -5 -12   13.74    1.17
   5  -5 -12   13.22    1.20
  -5   5 -13   22.76    1.43
   5   6 -13   15.27    0.94
   5   6 -12  174.44    4.49
  -5  -6 -12  163.34    4.17
   5   6 -11   18.70    1.52
  -5  -6 -11   17.05    1.37
   5   6 -10    2.27    0.81
   5   6 -10    1.76    0.85
  -5  -6 -10    2.21    0.78
   5   6  -9   91.81    3.91
   5   6  -9   97.48    4.18
  -5  -6  -9   95.66    3.86
   5   6  -8   39.48    2.61
   5   6  -8   38.72    2.71
  -5   6   8   40.97    2.66
  -5  -6  -8   41.27    2.60
   5   6  -7  305.27   11.15
  -5   6   7  306.16    8.38
   5   6  -6  177.57    8.17
   5   6  -5   86.53    5.48
   5   6  -4  259.74    9.71
   5   6  -3   62.78    4.46
   5   6  -2   65.47    4.43
   5   6  -1  103.13    5.17
   5   6  -1   98.39    5.39
   5   6   0  513.06   13.62
   5   6   0  514.80   13.96
   5   6   1  111.19    5.63
   5   6   1  113.27    5.67
   5   6   2   69.52    4.50
   5   6   3   51.84    3.99
   5   6   4  256.06    9.55
   5   6   5   98.54    5.80
   5   6   6  167.85    7.89
   5   6   7  315.67   11.29
   5  -6  -7  311.80    8.12
   5  -6  -8   31.44    2.27
  -5   6  -8   27.92    2.24
   5  -6  -9   94.84    3.86
   5  -6  -9   91.79    3.75
  -5   6  -9   95.78    4.02
   5  -6 -10    2.36    0.77
   5  -6 -10    1.55    0.71
   5  -6 -11   19.37    1.46
   5  -6 -11   16.83    1.38
   5  -6 -12  174.51    4.37
   5  -6 -12  176.45    4.35
  -5   6 -13   12.54    0.91
   5   7 -12   92.64    2.69
   5   7 -11   52.68    2.30
   5   7 -10  173.46    5.09
   5   7 -10  179.33    5.35
   5   7  -9   81.93    3.48
   5   7  -9   82.61    3.66
   5   7  -8    5.46    1.10
   5   7  -8    5.46    1.20
   5   7  -7  105.76    4.30
  -5   7   7  106.97    4.39
  -5   7   6  219.81    8.84
   5   7  -6  230.68    9.55
  -5   7   6  236.36    7.13
   5   7  -5   31.50    3.38
   5   7  -4  191.78    8.49
   5   7  -3  155.87    7.49
   5   7  -2  294.66   10.54
   5   7  -1  299.52   10.59
   5   7   0  105.95    5.55
   5   7   0   97.35    5.66
   5   7   1  316.24   10.40
   5   7   1  277.00   10.11
   5   7   2  297.92   10.33
   5   7   3  162.12    7.49
   5   7   4  196.26    8.41
   5   7   5   29.07    3.17
   5   7   6  216.57    9.19
  -5   7  -6  229.62    6.84
  -5   7  -7  104.10    4.40
  -5   7  -7  102.37    4.26
  -5   7  -8    7.98    1.30
  -5   7  -8    6.08    1.11
   5  -7  -9   91.63    3.64
  -5   7  -9   92.77    3.74
   5  -7  -9   90.92    3.43
  -5   7  -9   93.85    3.76
   5  -7 -10  190.89    5.25
   5  -7 -10  190.55    4.98
   5  -7 -11   60.03    2.36
   5  -7 -11   59.50    2.18
   5  -7 -12   82.77    2.42
  -5   7 -12   80.72    2.55
   5   8 -11    1.92    0.52
   5   8 -10    3.26    0.67
   5   8 -10    4.79    0.90
   5   8  -9   52.55    2.53
   5   8  -9   55.73    2.73
   5   8  -8   15.39    1.50
   5   8  -8   12.69    1.49
   5   8  -7   60.82    3.05
  -5   8   7   64.64    3.18
   5   8  -6  227.48    6.56
  -5   8   6  213.32    6.63
  -5   8   5  106.67    4.53
   5   8  -4   16.41    2.47
  -5   8   4    9.01    1.44
   5   8  -3   24.59    3.18
   5   8  -2   26.98    3.21
   5   8  -1  482.76   14.63
   5   8   0    9.08    2.04
   5   8   1  503.01   14.84
   5   8   2   45.93    3.86
   5   8   2   51.27    4.28
   5   8   3   34.54    3.42
   5   8   4   11.33    2.11
  -5   8  -4   11.91    1.51
  -5   8  -5  111.11    4.44
  -5   8  -6  228.46    7.00
  -5   8  -6  223.95    6.59
  -5   8  -7   59.79    3.19
  -5   8  -7   62.41    3.09
  -5   8  -8   11.57    1.37
  -5   8  -8   16.68    1.56
   5  -8  -9   55.18    2.54
  -5   8  -9   51.97    2.56
   5  -8 -10   10.59    1.04
  -5   8 -10    9.16    0.97
   5  -8 -11    3.66    0.61
  -5   8 -11    3.38    0.59
   5   9 -10  175.75    4.08
   5   9 -10  178.53    4.28
   5   9  -9   62.22    2.41
   5   9  -9   64.32    2.58
   5   9  -8   24.53    1.64
   5   9  -8   26.35    1.84
   5   9  -7   42.75    2.33
  -5   9   7   43.38    2.35
   5   9  -6   38.95    2.30
  -5   9   6   37.03    2.36
  -5   9   5   13.76    1.64
  -5   9   4  120.24    4.78
  -5   9   3  351.30    9.31
  -5   9   2   58.25    3.36
  -5   9   1  108.15    4.65
  -5   9   0   47.37    3.02
  -5   9  -1   95.98    4.30
  -5   9  -2   46.40    2.90
  -5   9  -2   44.32    2.68
  -5   9  -3  335.47    8.77
  -5   9  -3  340.25    8.50
  -5   9  -4  106.60    4.23
  -5   9  -4  101.04    4.04
  -5   9  -5   10.92    1.44
  -5   9  -6   41.38    2.63
  -5   9  -6   42.68    2.38
  -5   9  -7   40.07    2.43
  -5   9  -7   43.35    2.30
   5  -9  -8   20.31    1.56
  -5   9  -8   18.71    1.58
  -5   9  -8   20.84    1.44
   5  -9  -9   68.22    2.54
   5  -9 -10  178.10    4.02
  -5   9 -10  157.07    3.90
   5  10  -9   37.85    1.56
   5  10  -8   39.06    1.72
   5  10  -8   43.55    1.95
   5  10  -7  107.65    3.37
   5  10  -7  111.93    3.68
   5  10  -6    0.85    0.59
  -5  10   6    1.26    0.61
   5  10  -5  114.41    3.85
  -5  10   5  109.19    4.04
  -5  10   4  162.99    5.28
  -5  10   3  150.83    5.22
  -5  10   2   68.79    3.44
  -5  10   1   42.19    2.68
  -5  10   0  308.62    8.31
  -5  10  -1   41.12    2.64
  -5  10  -2   61.69    3.13
  -5  10  -3  176.14    5.54
  -5  10  -4  179.11    5.35
  -5  10  -5  108.32    4.18
  -5  10  -6    3.39    0.93
  -5  10  -7  104.96    3.63
   5 -10  -8   41.40    1.80
  -5  10  -8   40.32    1.91
   5 -10  -9   41.51    1.56
  -5  10  -9   38.24    1.57
   5  11  -7   10.16    0.85
   5  11  -6    7.06    0.75
   5  11  -6    7.48    0.86
  -5  11   6    7.80    0.80
  -5  11   5   56.40    2.33
  -5  11   4   94.65    3.39
  -5  11   3   34.88    2.10
  -5  11   2   75.81    3.25
  -5  11   1   34.62    2.20
  -5  11   0   55.98    2.83
  -5  11  -1   31.06    2.09
  -5  11  -2   70.80    3.06
  -5  11  -3   35.09    2.06
  -5  11  -4  100.85    3.67
  -5  11  -4   93.78    3.25
  -5  11  -5   50.60    2.41
  -5  11  -6   10.08    1.04
   5 -11  -7   14.20    0.94
  -5  11  -7   14.12    1.03
   5  12  -5   29.83    1.29
  -5  12   4   48.12    1.81
  -5  12   3    2.15    0.59
  -5  12   2  123.30    3.63
  -5  12   1   65.36    2.57
  -5  12   0   36.60    1.89
  -5  12  -1   71.28    2.67
  -5  12  -2  129.75    3.79
  -5  12  -2  122.86    3.62
  -5  12  -3    2.82    0.66
  -5  12  -3    2.10    0.54
  -5  12  -4   51.28    2.02
  -5  12  -4   44.30    1.68
   5 -12  -5   34.78    1.33
  -5  12  -5   38.45    1.59
   6   0   0  977.61   19.70
   6   0  -1   43.37    2.94
   6   0   1   44.36    2.89
   6   0  -2    9.93    1.60
   6   0   2   11.69    1.56
   6   0   3  284.38    8.33
   6   0  -3  297.34    8.55
   6   0  -3  299.85    9.00
   6   0  -4 1464.76   28.50
   6   0  -4 1527.60   29.04
   6   0  -5  741.24   17.50
   6   0  -5  789.56   17.96
   6   0  -6  240.33    8.71
   6   0  -6  248.05    8.80
   6   0  -7  153.85    7.06
   6   0  -8  604.01   16.39
   6   0  -9   28.71    3.22
  -6   0  -9   34.14    2.42
   6   0 -10    0.04    0.79
  -6   0 -10    0.80    0.85
  -6   0 -11    0.45    0.64
   6   0 -11    0.88    0.70
   6   0 -12   36.71    2.05
  -6   0 -12   36.51    2.08
  -6   0 -13    1.19    0.58
  -6   0 -14   92.23    2.37
  -6  -1 -14   26.27    1.21
  -6  -1 -13   10.15    1.01
  -6  -1 -12  223.39    5.98
  -6  -1 -11  290.66    7.63
   6   1 -10  230.91    6.58
  -6  -1 -10  215.03    6.64
   6   1  -9   16.42    2.51
  -6  -1  -9   16.70    1.85
   6   1  -8   75.92    5.08
   6   1  -7  437.87   13.11
   6   1  -6  608.30   15.78
   6   1  -6  616.22   15.57
   6   1  -5   53.77    3.76
   6   1  -5   56.58    3.87
   6   1  -4   27.65    2.54
   6   1  -4   21.45    2.32
   6   1  -3  504.49   12.33
   6   1  -3  487.44   12.54
   6   1  -2  348.95    9.17
   6   1  -2  334.19    9.58
   6  -1   2  329.68    8.93
   6  -1   1  507.69   12.28
   6   1  -1  558.45   13.01
   6   1   0  257.61    7.92
   6  -1   0  249.18    7.52
   6   1   1  571.92   13.42
   6  -1  -1  566.83   13.18
   6   1   2  309.20    8.90
   6  -1  -2  304.88    8.91
   6  -1  -3  550.74   12.79
   6   1   3  534.79   13.07
   6  -1  -4   29.24    2.56
   6   1   4   25.76    2.43
   6  -1  -4   28.46    2.67
   6  -1  -5   41.81    3.25
   6   1   5   42.50    3.09
   6  -1  -5   49.99    3.63
   6  -1  -6  607.33   15.62
   6  -1  -6  631.94   15.72
   6  -1  -7  439.42   13.00
   6  -1  -8   75.51    5.01
   6  -1  -9   11.10    1.91
   6  -1  -9   13.16    1.55
   6  -1 -10  201.93    6.14
   6  -1 -11  293.82    7.51
  -6   1 -12  213.17    5.94
   6  -1 -12  221.81    5.80
  -6   1 -13    9.48    0.98
  -6   1 -14   24.25    1.14
  -6  -2 -14   29.34    1.28
  -6  -2 -13  105.78    3.32
  -6  -2 -12    1.64    0.76
   6   2 -11   48.12    2.58
  -6  -2 -11   48.93    2.74
   6   2 -10  119.22    4.41
  -6  -2 -10  114.89    4.63
   6   2  -9  112.50    6.36
   6   2  -9  113.65    4.53
  -6  -2  -9  112.10    4.67
   6   2  -8   23.31    2.91
   6   2  -7  280.98   10.18
   6   2  -6    8.89    1.76
   6   2  -6   13.90    2.05
   6   2  -5  187.07    7.48
   6   2  -5  193.03    7.37
   6   2  -4   31.76    2.77
   6   2  -4   26.63    2.56
   6   2  -4   31.06    2.72
   6   2  -3  114.87    5.22
   6   2  -3  108.95    5.04
   6   2  -3  123.34    5.47
   6   2  -2  172.20    6.24
   6   2  -2  168.55    6.47
   6  -2   1  358.72    9.28
   6   2  -1  352.25    9.99
   6  -2   0    4.90    1.05
   6   2   0    5.84    1.32
   6   2   1  395.15   10.73
   6   2   2  189.24    6.86
   6   2   3  123.06    5.52
   6  -2  -3  136.13    5.58
   6  -2  -4   32.35    2.69
   6   2   4   24.72    2.39
   6  -2  -4   31.31    2.70
   6  -2  -5  180.75    7.02
   6   2   5  177.88    7.05
   6  -2  -5  185.44    7.16
   6   2   6   12.19    1.79
   6  -2  -6   17.87    2.28
   6  -2  -6   16.70    2.21
   6  -2  -7  266.75    9.61
   6  -2  -8   20.84    2.70
   6  -2  -9  114.22    4.49
  -6   2  -9  114.29    4.48
   6  -2  -9  113.05    6.26
   6  -2 -10  113.33    4.40
   6  -2 -11   48.30    2.67
  -6   2 -12    0.20    0.61
   6  -2 -12    0.70    0.67
  -6   2 -13   93.18    3.16
  -6   2 -14   21.74    1.08
  -6  -3 -14   83.55    2.22
  -6  -3 -13   27.33    1.56
  -6  -3 -12   20.33    1.59
   6   3 -11  139.68    4.58
  -6  -3 -11  142.94    4.85
   6   3 -10   14.22    1.53
  -6  -3 -10   13.20    1.66
   6   3  -9   23.20    2.09
  -6  -3  -9   21.92    2.10
   6   3  -8   26.96    3.12
   6   3  -7  395.66   12.70
   6   3  -6  159.75    7.29
   6   3  -5   42.55    3.56
   6   3  -5   36.52    3.00
   6   3  -4   29.03    2.86
   6   3  -4   30.25    2.69
   6   3  -4   30.60    2.83
   6   3  -3   10.16    1.65
   6   3  -3    9.75    1.76
   6   3  -2  115.58    5.25
   6   3  -2  114.49    5.29
   6   3  -1   96.97    4.86
   6   3  -1  101.87    4.71
   6   3   0    0.38    0.73
   6   3   1  112.62    5.32
   6   3   2  113.68    5.42
   6   3   3    7.85    1.52
   6  -3  -3    9.10    1.60
   6   3   4   31.50    3.02
   6  -3  -4   36.92    2.96
   6  -3  -4   37.85    2.90
   6   3   5   36.63    3.22
   6  -3  -5   33.96    2.93
   6  -3  -5   33.44    2.91
   6   3   6  153.09    6.85
   6  -3  -6  144.18    6.56
   6   3   7  400.75   12.35
   6  -3  -7  411.60   12.52
   6  -3  -8   37.62    3.55
  -6   3  -9   20.34    1.97
   6  -3  -9   18.46    1.82
   6  -3 -10    9.14    1.30
   6  -3 -11  134.85    4.57
   6  -3 -12   21.78    1.58
  -6   3 -13   26.88    1.59
  -6  -4 -13    8.08    0.84
   6   4 -12   39.92    1.97
  -6  -4 -12   39.48    2.06
   6   4 -11    5.06    0.91
  -6  -4 -11    4.51    0.99
   6   4 -10   86.55    3.53
   6   4 -10   84.20    3.72
  -6  -4 -10   82.15    3.70
   6   4  -9   63.35    3.35
  -6  -4  -9   67.75    3.45
   6   4  -8  453.71   10.89
  -6  -4  -8  473.73   11.17
   6   4  -7    9.79    2.10
   6   4  -6   24.59    2.91
   6   4  -5   29.38    3.06
   6   4  -4  301.23   10.16
   6   4  -4  298.43    9.58
   6   4  -3  109.56    5.54
   6   4  -3   96.13    5.04
   6   4  -2   11.15    1.73
   6   4  -2   10.97    1.79
   6   4  -1  349.41   10.46
   6   4  -1  347.43   10.28
   6   4   0   39.07    3.17
   6   4   0   40.31    3.04
   6   4   1  333.74   10.30
   6   4   2    8.34    1.77
   6   4   3  100.38    5.42
   6   4   4  276.24    9.71
   6   4   5   26.19    2.89
   6  -4  -5   23.32    2.53
   6   4   6   25.61    2.91
   6  -4  -6   21.60    2.51
   6   4   7    9.97    2.14
   6   4   8  395.43   12.61
  -6   4  -8  411.67   10.15
   6  -4  -8  405.63    9.80
   6  -4  -8  419.54   10.09
   6  -4  -9   63.72    3.26
  -6   4  -9   63.32    3.30
   6  -4 -10   74.75    3.41
   6  -4 -11    3.01    0.89
   6  -4 -12   58.22    2.50
  -6   4 -13    7.51    0.83
  -6  -5 -13  102.79    2.61
   6   5 -12  128.53    3.53
  -6  -5 -12  126.21    3.62
   6   5 -11   29.48    1.78
  -6  -5 -11   27.39    1.77
   6   5 -10   39.51    2.26
   6   5 -10   42.05    2.51
  -6  -5 -10   41.01    2.42
   6   5  -9   32.64    2.34
  -6   5   9   31.82    2.26
  -6  -5  -9   32.07    2.27
   6   5  -8    5.58    1.34
  -6   5   8    4.79    1.29
  -6  -5  -8    6.70    1.24
   6   5  -7  126.46    6.82
   6   5  -7  123.99    4.90
  -6  -5  -7  142.18    5.18
   6   5  -6  477.11   14.45
   6   5  -5   28.10    3.12
   6   5  -4    6.79    1.67
   6   5  -3    3.81    1.25
   6   5  -3    4.69    1.34
   6   5  -2  228.61    8.54
   6   5  -2  218.11    8.07
   6   5  -1   73.10    4.49
   6   5  -1   81.63    4.78
   6   5   0  261.77    9.10
   6   5   0  266.07    8.94
   6   5   1   81.30    4.90
   6   5   2  234.99    8.81
   6   5   3    4.05    1.27
   6   5   4    4.76    1.37
   6   5   5   29.85    3.19
   6   5   6  527.12   15.33
   6   5   7  122.39    6.59
  -6   5  -7  124.75    4.84
   6  -5  -7  123.49    4.61
   6  -5  -8   10.28    1.48
  -6   5  -8   10.41    1.53
   6  -5  -9   23.13    1.82
   6  -5  -9   29.39    2.16
  -6   5  -9   28.78    2.17
   6  -5 -10   44.40    2.29
   6  -5 -10   43.59    2.44
   6  -5 -11   31.67    1.72
   6  -5 -11   31.50    1.93
   6  -5 -12  121.47    3.49
  -6   5 -13  101.34    2.80
   6   6 -12   32.73    1.39
  -6  -6 -12   31.05    1.36
   6   6 -11   32.77    1.68
  -6  -6 -11   30.26    1.64
   6   6 -10    8.17    1.01
   6   6 -10    9.51    1.24
  -6  -6 -10    9.94    1.15
   6   6  -9   47.96    2.74
  -6   6   9   48.05    2.64
  -6  -6  -9   48.88    2.60
  -6   6   8   82.59    3.76
  -6  -6  -8   84.56    3.71
   6   6  -8   85.27    3.85
  -6  -6  -7  212.74    6.49
  -6   6   7  208.02    6.62
  -6   6   6  161.30    5.79
  -6  -6  -6  172.42    5.73
   6   6  -5  146.69    7.38
   6   6  -4   37.78    3.64
   6   6  -3  423.57   13.16
   6   6  -2   81.73    5.13
   6   6  -2   81.63    4.82
   6   6  -1    2.94    1.25
   6   6  -1    2.72    1.19
   6   6   0   90.61    5.22
   6   6   0   92.54    5.26
   6   6   1    2.11    1.02
   6   6   1    3.75    1.23
   6   6   2   77.82    4.97
   6   6   3  431.13   13.22
   6   6   4   41.53    3.80
   6   6   5  141.35    7.19
   6   6   6  132.89    7.01
  -6   6  -6  146.18    5.34
   6  -6  -6  142.98    4.92
   6  -6  -7  195.83    6.02
  -6   6  -7  188.02    6.17
   6  -6  -8   87.15    3.68
  -6   6  -8   87.26    3.86
   6  -6  -9   50.24    2.54
   6  -6  -9   48.85    2.57
  -6   6  -9   48.45    2.73
   6  -6 -10    9.01    1.08
   6  -6 -10    8.46    1.10
   6  -6 -11   38.39    1.78
   6  -6 -11   41.32    1.93
  -6   6 -12   32.73    1.64
   6   7 -11   53.27    1.89
   6   7 -10   17.15    1.25
   6   7 -10   17.90    1.46
  -6  -7 -10   16.44    1.17
   6   7  -9   64.92    2.72
   6   7  -9   65.04    3.02
  -6   7   9   62.02    2.74
  -6  -7  -9   62.62    2.64
   6   7  -8   61.29    3.09
  -6   7   8   56.93    2.91
  -6   7   7   43.14    2.69
  -6   7   6   89.10    4.07
   6   7  -5  127.51    6.91
  -6   7   5  136.83    5.24
   6   7  -4  160.67    7.83
  -6   7   4  178.12    6.15
   6   7  -3    4.96    1.60
   6   7  -2    8.48    1.88
   6   7  -1  232.23    9.28
   6   7   0   51.86    4.07
   6   7   0   54.38    4.23
   6   7   1  247.11    9.39
   6   7   1  257.08    9.54
   6   7   2   13.44    2.21
   6   7   3    4.02    1.34
   6   7   4  166.40    7.82
  -6   7  -4  165.21    5.76
   6   7   5  126.64    6.82
  -6   7  -5  130.42    4.99
   6  -7  -5  133.14    4.59
  -6   7  -6   84.96    3.85
  -6   7  -6   79.91    3.77
   6  -7  -7   46.76    2.56
  -6   7  -7   48.56    2.83
   6  -7  -8   59.19    2.75
  -6   7  -8   59.48    2.96
   6  -7  -9   63.55    2.72
   6  -7  -9   61.91    2.64
  -6   7  -9   61.11    2.86
   6  -7 -10   21.48    1.42
   6  -7 -10   20.52    1.34
   6  -7 -11   46.42    1.77
   6  -7 -11   47.66    1.72
   6   8 -10   63.40    2.37
   6   8  -9   22.14    1.61
  -6   8   8  165.71    4.89
   6   8  -8  178.14    5.26
   6   8  -7   55.30    2.89
  -6   8   7   50.53    2.74
  -6   8   6   31.99    2.33
  -6   8   5    2.08    0.96
  -6   8   4  180.22    6.17
  -6   8   3    5.77    1.40
   6   8  -2   92.39    5.80
  -6   8   2   90.75    4.23
   6   8  -1  137.02    7.10
  -6   8   1  152.20    5.55
   6   8   0   49.03    4.14
  -6   8   0   53.47    3.17
   6   8   1  141.36    7.12
  -6   8  -1  162.22    5.68
   6   8   2   90.83    5.57
  -6   8  -2   96.11    4.18
  -6   8  -3    4.58    1.26
  -6   8  -4  203.09    6.34
  -6   8  -5    1.84    0.92
  -6   8  -6   34.87    2.38
  -6   8  -6   34.65    2.32
  -6   8  -7   53.73    2.74
  -6   8  -7   52.71    2.71
   6  -8  -8  164.74    4.73
  -6   8  -8  160.59    4.76
  -6   8  -8  163.67    4.84
   6  -8  -9   23.76    1.54
   6  -8 -10   57.88    2.06
   6   9  -9   11.79    0.99
   6   9  -8   32.26    1.81
  -6   9   8   29.34    1.55
   6   9  -7  141.16    4.40
  -6   9   7  128.56    4.10
  -6   9   6  122.00    4.26
  -6   9   5   35.42    2.33
  -6   9   4    5.89    1.19
  -6   9   3   34.28    2.48
  -6   9   2   77.13    3.75
  -6   9   1  222.42    6.85
  -6   9   0   24.20    2.13
  -6   9  -1  191.79    6.17
  -6   9  -2   75.76    3.56
  -6   9  -2   75.18    3.46
  -6   9  -3   22.45    1.86
  -6   9  -3   20.46    1.77
  -6   9  -4    5.36    1.14
  -6   9  -5   35.94    2.40
  -6   9  -5   34.91    2.19
  -6   9  -6  111.69    4.07
  -6   9  -6  116.58    3.92
  -6   9  -7  138.86    4.11
  -6   9  -7  136.84    4.29
   6  -9  -8   34.77    1.78
  -6   9  -8   34.17    1.78
  -6   9  -8   36.70    1.78
   6  -9  -9    9.45    0.85
  -6   9  -9    7.57    0.74
   6  10  -8    8.10    0.78
   6  10  -7   54.71    2.21
  -6  10   7   49.98    1.94
   6  10  -6   29.18    1.78
  -6  10   6   32.30    1.79
  -6  10   5  157.88    4.69
  -6  10   4   40.94    2.38
  -6  10   3  122.61    4.38
  -6  10   2   13.54    1.53
  -6  10   1   55.46    2.94
  -6  10   0    1.60    0.73
  -6  10   0    2.06    0.72
  -6  10  -1   73.72    3.31
  -6  10  -1   72.88    3.04
  -6  10  -2   14.10    1.48
  -6  10  -2   18.26    1.55
  -6  10  -3  109.88    3.87
  -6  10  -3  111.94    3.78
  -6  10  -4   41.49    2.14
  -6  10  -5  178.43    5.12
  -6  10  -5  171.54    4.57
  -6  10  -6   36.94    1.98
  -6  10  -6   34.67    1.68
   6 -10  -7   55.49    2.09
  -6  10  -7   52.49    2.14
   6 -10  -8    7.68    0.69
  -6  10  -8    4.98    0.58
   6  11  -6   58.84    2.02
   6  11  -5   12.77    1.05
  -6  11   5   13.28    1.02
  -6  11   4   27.89    1.62
  -6  11   3   39.11    2.02
  -6  11   2   60.79    2.67
  -6  11   1   74.53    3.01
  -6  11   0    1.04    0.65
  -6  11  -1   65.05    2.73
  -6  11  -2   49.13    2.27
  -6  11  -3   27.04    1.74
  -6  11  -3   28.12    1.59
  -6  11  -4   25.59    1.62
  -6  11  -5   11.35    1.02
   6 -11  -6   59.75    1.92
  -6  11  -6   57.75    2.02
  -6  12   3    6.28    0.66
  -6  12   2   41.25    1.69
  -6  12   1    6.80    0.77
  -6  12   0    8.78    0.85
  -6  12  -1    9.04    0.88
  -6  12  -1    8.11    0.79
  -6  12  -2   40.62    1.73
  -6  12  -2   40.41    1.57
  -6  12  -3    9.68    0.82
   7   0   0   -0.12    0.72
   7   0  -1  105.23    5.13
   7   0   1  104.99    5.02
   7   0  -2  629.12   15.45
   7   0   2  632.77   14.94
   7   0  -3  402.77   11.48
   7   0   3  381.76   10.74
   7   0  -4   37.13    3.14
   7   0  -4   42.99    3.47
   7   0  -5   28.55    2.91
   7   0  -5   27.69    2.90
   7   0  -6 1688.76   34.11
   7   0  -6 1787.48   34.72
   7   0  -7  180.20    7.90
   7   0  -8   85.41    5.46
  -7   0  -8   97.44    4.17
   7   0  -9   31.83    2.17
  -7   0  -9   33.18    2.37
   7   0 -10   41.15    2.31
  -7   0 -10   37.21    2.37
   7   0 -11    0.98    0.61
  -7   0 -11    0.87    0.61
   7   0 -12   15.51    1.16
  -7   0 -12   20.17    1.35
  -7   0 -13   12.22    0.85
  -7  -1 -13   50.80    1.85
  -7  -1 -12   57.70    2.41
  -7  -1 -11    3.76    0.88
  -7  -1 -10  214.04    6.32
  -7  -1  -9  175.99    5.85
   7   1  -8  332.83   11.58
  -7  -1  -8  340.42    9.02
   7   1  -7  122.94    6.53
   7   1  -6   67.38    4.65
   7   1  -6   64.88    4.47
   7   1  -5  193.00    7.87
   7   1  -5  219.56    8.41
   7   1  -4  322.93   10.22
   7   1  -4  344.21   10.64
   7   1  -3  574.57   14.57
   7   1  -3  556.67   14.59
   7   1  -2   66.79    4.23
   7  -1   1  193.50    6.92
   7   1  -1  206.54    7.55
   7  -1   0  309.04    9.29
   7   1   0  296.41    9.36
   7  -1  -1  215.51    7.60
   7   1   1  211.46    7.65
   7   1   2   67.02    4.07
   7   1   3  571.61   14.38
   7  -1  -3  586.68   14.75
   7   1   4  320.44    9.92
   7  -1  -4  332.07   10.44
   7  -1  -5  169.68    7.07
   7  -1  -5  182.84    7.56
   7  -1  -6   54.18    3.99
   7  -1  -6   55.19    4.08
   7  -1  -7  112.60    6.07
   7  -1  -8  313.72   10.94
   7  -1  -8  319.00    8.22
   7  -1  -8  308.63    7.98
   7  -1  -9  187.42    5.79
   7  -1 -10  225.30    6.26
   7  -1 -11    6.39    0.97
   7  -1 -12   63.79    2.48
   7   1  13   48.82    1.70
  -7  -2 -13   18.06    1.08
  -7  -2 -12   17.28    1.33
  -7  -2 -11   87.57    3.47
  -7  -2 -10   10.69    1.35
  -7  -2  -9    2.36    0.94
   7   2  -8   58.26    4.52
  -7  -2  -8   61.79    3.46
   7   2  -7  542.37   15.48
   7   2  -6   18.71    2.53
   7   2  -6   22.91    2.70
   7   2  -5   88.48    5.23
   7   2  -5   88.06    5.14
   7   2  -4  165.36    6.98
   7   2  -4  164.69    6.93
   7   2  -4  162.95    7.13
   7   2  -3  104.21    5.17
   7   2  -3  109.08    5.41
   7   2  -3  101.74    5.39
   7   2  -2   29.56    2.90
   7   2  -1   30.39    2.85
   7   2   0  288.93    9.48
   7   2   1   24.32    2.54
   7   2   2   29.28    2.91
   7   2   3  102.62    5.36
   7  -2  -3   97.39    5.06
   7   2   4  143.81    6.48
   7  -2  -4  148.33    6.52
   7  -2  -5   79.17    4.62
   7   2   5   70.73    4.50
   7  -2  -5   79.00    4.82
   7  -2  -6   19.99    2.52
   7  -2  -6   18.20    2.40
   7  -2  -7  516.74   14.58
   7  -2  -8   60.93    3.22
  -7   2  -8   55.02    3.01
   7  -2  -8   58.52    3.04
   7  -2  -8   49.87    4.05
   7  -2  -9    6.23    1.18
  -7   2  -9    4.48    1.11
   7  -2 -10   11.68    1.43
   7  -2 -11   89.91    3.40
  -7   2 -12   17.93    1.34
   7  -2 -12   17.24    1.30
  -7   2 -13   15.44    0.96
  -7  -3 -13   98.76    2.66
  -7  -3 -12   37.19    1.84
  -7  -3 -11   15.31    1.49
  -7  -3 -10    9.68    1.32
   7   3  -9   70.41    3.29
  -7  -3  -9   65.44    3.44
  -7  -3  -8   48.23    3.05
   7   3  -7  130.19    6.86
   7   3  -6  147.78    7.22
   7   3  -5  159.07    7.29
   7   3  -5  156.58    6.86
   7   3  -4  110.49    5.83
   7   3  -4  118.46    5.74
   7   3  -4  113.71    5.89
   7   3  -3  146.79    6.49
   7   3  -3  148.80    6.32
   7   3  -3  134.54    6.41
   7   3  -2   61.20    3.95
   7   3  -2   66.90    4.34
   7   3  -1    4.86    1.36
   7   3   0  283.46    9.58
   7   3   1    1.12    0.96
   7   3   2   74.14    4.66
   7   3   3  132.81    6.40
   7  -3  -3  142.85    6.15
   7   3   4  114.96    5.95
   7  -3  -4  123.75    5.88
   7   3   5  171.29    7.52
   7  -3  -5  187.37    7.48
   7   3   6  147.80    7.05
   7  -3  -6  158.76    7.04
   7  -3  -7  150.33    7.10
   7  -3  -8   55.52    3.06
  -7   3  -8   54.26    3.03
   7  -3  -8   52.23    2.90
   7  -3  -9   71.74    3.42
  -7   3  -9   65.12    3.24
   7  -3 -10    7.26    1.16
   7  -3 -11   16.79    1.46
  -7   3 -12   32.60    1.79
   7  -3 -12   35.88    1.78
  -7   3 -13   69.83    2.11
  -7  -4 -12   38.15    1.78
  -7   4  11   11.71    1.13
  -7  -4 -11    9.90    1.14
  -7   4  10   48.76    2.60
  -7  -4 -10   53.86    2.74
   7   4  -9   13.93    1.53
  -7  -4  -9   13.98    1.66
   7   4  -8    5.57    1.23
  -7  -4  -8    3.23    1.09
   7   4  -7  151.25    7.54
   7   4  -7  157.99    5.44
  -7  -4  -7  172.61    5.95
   7   4  -6  495.66   14.69
   7   4  -5    8.63    1.86
   7   4  -4    2.27    1.08
   7   4  -4   -1.59    1.02
   7   4  -3  121.25    6.08
   7   4  -3  110.28    5.80
   7   4  -2   39.63    3.36
   7   4  -2   41.24    3.50
   7   4  -1  171.84    7.33
   7   4   0    8.59    1.77
   7   4   1  170.33    7.47
   7   4   2   40.55    3.55
   7   4   3  107.65    5.94
   7   4   4    3.56    1.31
   7   4   5    4.55    1.57
   7   4   6  481.27   14.31
   7   4   7  154.19    7.27
  -7   4  -7  155.48    5.43
   7  -4  -7  145.60    5.17
   7  -4  -8    4.37    1.07
   7  -4  -8    4.70    1.19
  -7   4  -8    4.63    1.11
   7  -4  -9   19.88    1.80
  -7   4  -9   17.79    1.72
   7  -4 -10   67.21    3.01
   7  -4 -11   11.54    1.21
  -7   4 -12   36.38    1.80
   7  -4 -12   41.63    1.79
  -7  -5 -12   63.05    2.04
  -7  -5 -11    1.42    0.58
  -7   5  10   36.86    2.08
  -7  -5 -10   41.50    2.28
   7   5  -9   26.65    1.95
  -7   5   9   27.31    2.01
  -7  -5  -9   32.64    2.24
   7   5  -8  209.82    6.26
  -7   5   8  216.66    6.54
  -7  -5  -8  216.05    6.55
   7   5  -7   41.71    2.65
  -7   5   7   41.41    2.82
  -7  -5  -7   43.24    2.82
   7   5  -6    2.48    1.26
  -7  -5  -6    0.52    0.86
   7   5  -5  243.98    9.63
   7   5  -4  599.25   16.41
   7   5  -3   13.66    2.05
   7   5  -3   12.62    2.07
   7   5  -2   32.06    3.19
   7   5  -2   32.71    3.17
   7   5  -1  267.64    9.62
   7   5   0  124.05    6.31
   7   5   1  291.80   10.30
   7   5   2   33.92    3.40
   7   5   3   18.14    2.55
   7   5   4  618.74   16.93
   7   5   5  229.01    9.25
   7  -5  -6    1.00    0.85
   7   5   6    1.31    0.88
  -7   5  -6    0.32    0.97
  -7   5  -7   37.57    2.52
   7  -5  -7   33.35    2.31
  -7   5  -8  234.71    6.78
   7  -5  -8  229.29    6.62
   7  -5  -9   33.08    2.17
  -7   5  -9   30.71    2.14
   7  -5 -10   44.73    2.31
   7  -5 -11    0.67    0.51
  -7   5 -12   57.92    2.11
   7  -5 -12   60.88    2.00
  -7  -6 -11   57.48    2.00
  -7   6  10    2.52    0.67
  -7  -6 -10    4.35    0.73
   7   6  -9   18.99    1.59
  -7   6   9   18.12    1.57
  -7  -6  -9   18.78    1.54
   7   6  -8   57.31    2.92
  -7   6   8   58.09    2.97
  -7  -6  -8   55.32    2.82
   7   6  -7  228.43    6.54
  -7   6   7  212.58    6.60
  -7  -6  -7  223.30    6.52
  -7   6   6   56.10    3.23
  -7  -6  -6   56.48    3.11
  -7   6   5   29.40    2.45
   7   6  -4    2.47    1.40
  -7   6   4    3.99    1.13
   7   6  -3   88.30    5.60
   7   6  -2   88.09    5.47
   7   6  -2   82.35    5.10
   7   6  -1   30.80    3.23
   7   6  -1   23.37    2.81
   7   6   0   61.82    4.54
   7   6   1   44.19    3.88
   7   6   2   92.78    5.67
   7   6   3   68.22    4.93
   7  -6  -4    2.14    0.95
   7   6   4    3.47    1.39
   7  -6  -4    2.40    1.04
  -7   6  -4    1.39    0.98
  -7   6  -5   18.17    2.00
   7  -6  -5   21.58    1.92
   7  -6  -5   22.08    1.87
  -7   6  -6   57.34    3.17
   7  -6  -6   58.92    3.03
   7  -6  -7  194.67    5.90
  -7   6  -7  199.87    6.15
   7  -6  -8   61.01    2.69
   7  -6  -8   63.14    2.95
  -7   6  -8   60.71    3.04
   7  -6  -9   17.08    1.31
   7  -6  -9   19.75    1.56
  -7   6  -9   20.53    1.68
   7  -6 -10    3.40    0.60
   7  -6 -10    4.53    0.78
   7  -6 -11   67.14    2.21
  -7  -7 -10    6.43    0.67
  -7   7   9   78.35    2.89
  -7  -7  -9   78.10    2.71
   7   7  -8   35.75    2.13
  -7   7   8   31.84    2.11
  -7  -7  -8   37.27    2.02
   7   7  -7   74.11    3.32
  -7   7   7   77.83    3.47
  -7  -7  -7   78.27    3.22
  -7   7   6   17.38    1.81
  -7  -7  -6   17.40    1.64
  -7   7   5   31.76    2.44
  -7   7   4   96.40    4.33
  -7   7   3   89.69    4.17
   7   7  -2   38.68    3.64
  -7   7   2   39.84    2.80
   7   7  -1   30.78    3.23
  -7   7   1   34.34    2.54
   7   7   0  119.15    6.35
  -7   7   0  125.73    4.92
   7   7   1   34.72    3.44
  -7   7  -1   37.92    2.61
   7  -7  -1   36.69    2.24
   7   7   2   42.36    3.81
   7  -7  -2   46.01    2.52
   7  -7  -3   89.20    3.54
  -7   7  -3   88.75    4.07
  -7   7  -4   70.16    3.54
   7  -7  -4   68.71    3.14
   7  -7  -4   67.37    3.01
  -7   7  -5   20.96    1.96
   7  -7  -5   19.88    1.72
  -7   7  -6   13.34    1.58
  -7   7  -7   75.94    3.35
   7  -7  -7   71.24    3.06
   7  -7  -8   41.74    2.11
   7  -7  -8   42.41    2.16
  -7   7  -8   45.14    2.42
   7  -7  -9   84.46    2.81
   7  -7  -9   90.45    2.97
  -7   7  -9   94.58    3.27
   7  -7 -10    4.37    0.57
   7  -7 -10    6.20    0.70
   7   8  -9    6.54    0.79
  -7   8   9    2.96    0.58
   7   8  -8    7.34    0.92
  -7   8   8    7.70    0.93
   7   8  -7   39.56    2.21
  -7   8   7   39.77    2.22
  -7   8   6  177.45    5.50
  -7   8   5    4.37    1.07
  -7   8   4   99.53    4.21
  -7   8   3   23.14    2.07
  -7   8   2  230.29    6.99
  -7   8   1   14.97    1.79
  -7   8   0   26.60    2.20
  -7   8  -1   15.08    1.68
  -7   8  -2  248.36    7.13
  -7   8  -3   16.86    1.75
  -7   8  -4   99.39    4.05
  -7   8  -5    4.16    1.01
  -7   8  -5    2.81    0.88
  -7   8  -6  182.27    5.40
  -7   8  -7   36.34    2.13
   7  -8  -8    8.05    0.91
  -7   8  -8    9.80    1.08
   7  -8  -9    7.83    0.74
   7   9  -8   58.96    2.09
  -7   9   8   48.27    1.79
   7   9  -7   11.33    1.07
  -7   9   7   10.70    1.02
   7   9  -6   50.94    2.36
  -7   9   6   42.19    2.22
  -7   9   5    1.71    0.76
  -7   9   4  180.94    5.53
  -7   9   3  137.62    4.81
  -7   9   2    2.48    0.98
  -7   9   1  120.13    4.54
  -7   9   0   13.24    1.48
  -7   9  -1  116.72    4.32
  -7   9  -1  119.36    4.29
  -7   9  -2    1.86    0.88
  -7   9  -2    1.18    0.80
  -7   9  -3  138.11    4.55
  -7   9  -4  158.61    4.84
  -7   9  -5    4.91    0.89
  -7   9  -5    4.35    0.91
  -7   9  -6   45.05    2.15
  -7   9  -6   44.64    2.17
   7  -9  -7   13.90    1.07
  -7   9  -7   13.91    1.12
   7  -9  -8   42.46    1.61
   7  10  -7   63.88    2.01
   7  10  -6   45.87    1.87
  -7  10   6   42.18    1.79
   7  10  -5   17.05    1.27
  -7  10   5   17.49    1.29
  -7  10   4   24.89    1.66
  -7  10   3   61.71    2.76
  -7  10   2   12.01    1.28
  -7  10   1   41.21    2.31
  -7  10   0    0.43    0.72
  -7  10   0    1.28    0.73
  -7  10  -1   43.95    2.29
  -7  10  -1   44.34    2.21
  -7  10  -2   11.73    1.19
  -7  10  -2   13.52    1.24
  -7  10  -3   69.99    2.68
  -7  10  -4   19.50    1.45
  -7  10  -4   20.74    1.37
  -7  10  -5   15.96    1.21
  -7  10  -5   15.90    1.12
   7 -10  -6   44.06    1.72
  -7  10  -6   41.70    1.70
  -7  10  -6   44.91    1.68
   7 -10  -7   73.47    2.04
   7  11  -4   43.59    1.68
  -7  11   4   44.16    1.74
  -7  11   3    6.84    0.79
  -7  11   2   33.64    1.69
  -7  11   1   20.25    1.35
  -7  11   0   55.05    2.22
  -7  11  -1   15.23    1.11
  -7  11  -2   27.28    1.36
  -7  11  -3    7.46    0.81
  -7  11  -4   34.96    1.51
   7 -11  -5   13.17    0.76
   8   0   0   -0.23    1.15
   8   0  -1   10.16    1.88
   8   0   1   11.01    1.89
   8   0   2  226.27    8.21
   8   0  -3   80.59    4.95
   8   0  -4 1266.85   27.05
   8   0  -5  769.04   19.19
   8   0  -6   12.71    2.23
   8   0  -6   11.23    2.05
  -8   0  -7  144.13    5.20
  -8   0  -8    0.40    0.89
  -8   0  -9   10.88    1.34
  -8   0 -10   27.69    1.83
   8   0  11   27.38    1.54
  -8   0 -11   26.46    1.51
   8   0  12   78.07    2.27
  -8  -1 -12   41.39    1.66
   8  -1  11  188.02    4.54
  -8  -1 -11  189.28    4.87
   8  -1  10   46.80    2.19
  -8  -1 -10   45.75    2.39
   8  -1   9   40.52    2.23
  -8  -1  -9   44.71    2.64
   8  -1   8   46.59    2.56
  -8  -1  -8   49.75    2.96
   8  -1   7   63.79    3.10
  -8  -1  -7   65.25    3.48
   8   1  -6   36.96    3.48
   8   1  -6   43.46    3.80
   8   1  -5  100.13    5.76
   8   1  -4  237.05    9.06
   8   1  -3  121.98    6.15
   8   1  -2  187.21    7.88
   8  -1   1  274.62    9.19
   8   1  -1  278.90    9.70
   8  -1   0   90.89    5.02
   8   1   0   89.52    5.14
   8   1   1  270.31    9.40
   8   1   2  170.54    7.19
   8  -1  -3   99.59    5.53
   8   1   3  105.05    5.52
   8  -1  -4  263.00    9.56
   8  -1  -5  116.30    6.23
   8  -1  -6   30.03    3.20
   8  -1  -7   64.73    3.15
   8  -1  -8   55.18    2.89
   8  -1  -8   55.12    2.78
   8  -1  -9   52.14    2.67
   8  -1 -10   37.94    2.07
   8   1  11  191.48    4.73
   8  -1 -11  181.70    4.68
   8   1  12   41.74    1.62
  -8   2  12    6.96    0.70
  -8  -2 -12    6.96    0.73
  -8  -2 -11   44.89    2.10
  -8  -2 -10   93.46    3.57
   8  -2   9   88.09    3.23
  -8  -2  -9   91.72    3.79
   8  -2   8   79.95    3.31
  -8  -2  -8   90.73    4.01
   8  -2   7   34.55    2.20
  -8  -2  -7   35.60    2.60
   8  -2   6  131.73    4.62
   8   2  -6  141.04    6.89
   8   2  -5   69.88    4.71
   8   2  -5   64.84    4.54
   8   2  -4  100.27    5.61
   8   2  -3  259.20    9.31
   8   2  -3  255.73    9.55
   8   2  -2  321.16   10.86
   8   2  -1  103.18    5.68
   8   2   0    8.07    1.72
   8   2   1  100.71    5.57
   8   2   2  317.93   10.57
   8   2   3  270.90    9.69
   8  -2  -3  276.70    9.64
   8   2   4  100.21    5.67
   8  -2  -4  108.50    5.83
   8  -2  -5   59.90    4.38
   8  -2  -6  120.93    4.47
   8  -2  -7   41.95    2.55
   8  -2  -8   97.42    3.94
   8  -2  -8   91.10    3.72
   8  -2  -9   95.08    3.75
   8  -2 -10   97.32    3.49
  -8   2 -11   40.02    1.91
   8  -2 -11   45.24    2.02
   8  -2 -12    5.95    0.67
   8   2  12    6.65    0.72
  -8  -3 -12   99.64    2.71
  -8   3  11   63.80    2.45
  -8  -3 -11   71.07    2.61
  -8  -3 -10   89.00    3.44
  -8  -3  -9   10.20    1.36
  -8  -3  -8   31.57    2.33
  -8  -3  -7   40.90    2.81
   8  -3   6   27.16    2.01
   8   3  -6   29.63    3.29
   8   3  -5   24.21    2.93
   8   3  -5   26.55    2.89
   8   3  -4  204.79    8.29
   8   3  -4  204.98    8.23
   8   3  -3  164.05    7.10
   8   3  -3  161.69    7.39
   8   3  -2   53.05    3.88
   8   3  -2   55.06    4.18
   8   3  -1  112.68    6.05
   8   3   0  161.88    7.35
   8   3   1  116.90    6.19
   8   3   2   50.30    4.03
   8  -3  -2   47.53    3.63
   8   3   3  149.39    7.14
   8  -3  -3  155.26    6.86
   8   3   4  202.75    8.55
   8  -3  -4  215.99    8.43
   8   3   5   34.02    3.41
   8  -3  -5   33.73    3.27
  -8   3  -6   20.20    1.87
   8  -3  -6   24.11    2.05
  -8   3  -7   53.63    2.94
   8  -3  -7   54.02    2.90
  -8   3  -8   32.79    2.20
   8  -3  -8   34.86    2.25
   8  -3  -8   32.89    2.30
  -8   3  -9    6.67    1.09
   8  -3  -9    7.64    1.16
   8  -3 -10   97.61    3.46
   8  -3 -11   67.10    2.48
   8   3  12  106.51    2.71
   8  -3 -12  102.92    2.73
  -8  -4 -12    8.63    0.65
  -8   4  11   52.46    2.01
  -8  -4 -11   56.03    2.17
  -8   4  10    3.00    0.72
  -8  -4 -10    2.56    0.78
  -8   4   9  121.25    4.27
  -8  -4  -9  120.16    4.29
  -8  -4  -8   34.58    2.45
  -8  -4  -7  128.44    4.99
  -8  -4  -6   40.69    2.82
   8   4  -5   26.49    3.01
   8   4  -4  167.32    7.54
   8   4  -4  155.87    7.32
   8   4  -3   33.83    3.37
   8   4  -2   62.04    4.51
   8   4  -1   85.92    5.34
   8   4   0   62.20    4.57
   8   4   1   87.27    5.44
   8   4   2   64.13    4.67
   8   4   3   31.18    3.29
   8   4   4  160.54    7.58
   8  -4  -5   21.69    1.80
   8   4   5   18.54    2.56
  -8   4  -5   19.06    1.93
   8  -4  -5   20.86    1.90
  -8   4  -6   36.15    2.46
   8  -4  -6   35.94    2.41
  -8   4  -7   99.35    4.05
   8  -4  -7  101.91    4.01
   8  -4  -8   57.67    2.93
  -8   4  -8   54.55    2.81
   8  -4  -9  131.98    4.32
  -8   4  -9  122.12    4.14
   8  -4 -10    3.96    0.83
   8  -4 -11   56.30    2.12
   8   4  12   11.48    0.69
  -8  -5 -11   22.20    1.16
  -8   5  10   66.27    2.53
  -8  -5 -10   73.16    2.66
  -8   5   9   13.34    1.34
  -8  -5  -9   13.49    1.34
   8   5  -8   23.49    1.71
  -8   5   8   19.55    1.80
  -8  -5  -8   22.15    1.85
  -8   5   7    2.89    1.12
  -8  -5  -7    4.20    1.09
  -8   5   6  149.34    5.39
  -8  -5  -6  149.61    5.37
  -8   5   5   27.15    2.31
  -8   5   4   25.49    2.30
   8   5  -3    9.27    1.87
  -8   5   3    9.50    1.47
   8   5  -2  188.17    8.12
   8   5  -1   61.21    4.55
   8   5   0  122.35    6.51
   8   5   1   55.69    4.36
   8   5   2  223.52    9.11
   8  -5  -3    8.74    1.34
   8   5   3    6.37    1.71
   8  -5  -3    6.69    1.16
  -8   5  -3    6.09    1.28
   8  -5  -4   18.76    1.75
   8  -5  -4   19.01    1.77
  -8   5  -4   15.03    1.71
   8  -5  -5   16.75    1.72
   8  -5  -5   17.64    1.74
  -8   5  -5   15.02    1.66
  -8   5  -6  164.27    5.46
   8  -5  -6  163.04    5.27
   8  -5  -7    2.45    0.88
   8  -5  -7    1.89    0.84
  -8   5  -7    1.52    0.91
  -8   5  -8   21.14    1.75
   8  -5  -8   24.67    1.85
   8  -5  -9   10.86    1.21
  -8   5  -9    9.95    1.16
   8  -5 -10   83.90    2.85
   8   5  11   24.43    1.11
   8  -5 -11   24.36    1.22
  -8   6  10   55.52    1.99
  -8  -6 -10   62.54    2.07
  -8   6   9   15.05    1.27
  -8  -6  -9   12.77    1.13
   8   6  -8    7.08    0.96
  -8   6   8    4.91    0.96
  -8  -6  -8    6.00    0.95
   8   6  -7   33.58    2.04
  -8   6   7   32.40    2.23
  -8  -6  -7   28.12    2.03
   8   6  -6  211.95    5.93
  -8   6   6  205.03    6.32
  -8  -6  -6  204.96    6.12
  -8   6   5  201.06    6.29
  -8  -6  -5  186.33    5.97
  -8   6   4   22.37    2.11
  -8   6   3   21.30    2.05
  -8   6   2  186.20    6.25
  -8   6   1   77.40    3.78
   8   6   0   15.01    2.37
   8  -6  -1   74.78    3.25
   8  -6  -2  206.02    5.91
   8  -6  -2  208.61    5.99
  -8   6  -3   22.22    2.06
   8  -6  -3   21.34    1.84
   8  -6  -3   23.89    1.88
   8  -6  -4   19.77    1.74
  -8   6  -4   19.47    1.92
   8  -6  -4   20.12    1.78
  -8   6  -5  163.69    5.49
   8  -6  -5  159.90    4.94
   8  -6  -5  174.96    5.29
  -8   6  -6  192.34    5.91
   8  -6  -6  198.09    5.69
  -8   6  -7   32.89    2.14
   8  -6  -7   30.97    2.00
   8  -6  -8    8.11    1.06
  -8   6  -8    6.66    1.07
   8   6   9   10.28    0.85
   8  -6  -9   10.32    1.04
  -8   6  -9    9.69    1.05
   8   6  10   73.43    2.08
   8  -6 -10   78.02    2.40
  -8   7   9    0.95    0.47
  -8  -7  -9   -0.30    0.35
   8   7  -8   53.00    2.19
  -8   7   8   52.27    2.33
  -8  -7  -8   50.90    2.09
  -8   7   7    5.94    1.05
  -8  -7  -7    7.52    0.96
   8   7  -6   14.59    1.39
  -8   7   6   13.15    1.49
  -8  -7  -6   12.02    1.32
  -8   7   5  112.95    4.38
  -8  -7  -5  110.53    4.04
  -8   7   4   31.26    2.30
  -8  -7  -4   32.91    2.22
  -8   7   3  302.05    8.22
  -8   7   2   57.38    3.19
  -8   7   1   68.50    3.46
   8  -7   0  148.84    4.63
  -8   7   0  142.88    5.15
   8  -7  -1   58.15    2.75
   8  -7  -2   49.98    2.55
  -8   7  -2   53.56    2.99
   8  -7  -3  290.41    7.08
  -8   7  -3  290.33    7.79
   8  -7  -4   35.63    2.06
  -8   7  -4   33.19    2.36
   8  -7  -4   36.69    2.16
  -8   7  -5  103.82    4.02
   8  -7  -5  103.95    3.68
   8  -7  -6   11.96    1.27
  -8   7  -6   12.72    1.43
   8  -7  -7   11.72    1.04
   8  -7  -7   10.76    1.13
  -8   7  -7   11.37    1.28
   8  -7  -8   54.66    2.20
  -8   7  -8   54.15    2.35
   8  -7  -9    0.35    0.38
   8   8  -8   97.98    2.76
  -8   8   8   99.51    2.86
   8   8  -7   53.61    2.15
  -8   8   7   52.11    2.27
   8   8  -6   18.52    1.39
  -8   8   6   16.78    1.50
   8   8  -5    3.33    0.74
  -8   8   5    2.25    0.92
  -8   8   4   94.04    3.78
  -8   8   3  146.20    4.94
  -8   8   2   57.17    2.98
  -8   8   1   16.22    1.66
   8  -8   0   69.43    2.77
  -8   8   0   73.63    3.36
   8  -8  -1   19.54    1.46
  -8   8  -1   19.30    1.68
   8  -8  -2   57.11    2.46
  -8   8  -2   54.45    2.88
   8  -8  -3  155.26    4.36
  -8   8  -3  157.13    5.05
  -8   8  -4  102.59    3.85
   8  -8  -5    0.72    0.50
  -8   8  -5    0.83    0.76
   8  -8  -6   15.70    1.20
  -8   8  -6   18.07    1.44
   8  -8  -7   55.01    1.98
   8  -8  -7   54.25    1.99
  -8   8  -7   60.04    2.37
  -8   8  -8  112.53    3.12
   8   9  -7   52.73    1.74
  -8   9   7   50.49    1.80
   8   9  -6   41.19    1.75
  -8   9   6   44.79    1.94
   8   9  -5  111.95    3.35
  -8   9   5  115.75    3.63
  -8   9   4   73.90    2.97
  -8   9   3   35.54    2.11
  -8   9   2   27.30    1.87
  -8   9   1   61.38    2.81
  -8   9   0    0.69    0.63
  -8   9   0   -0.26    0.70
  -8   9  -1   60.00    2.63
  -8   9  -1   63.79    2.82
  -8   9  -2   19.06    1.56
  -8   9  -3   41.40    2.20
  -8   9  -4   61.94    2.45
  -8   9  -4   65.78    2.64
  -8   9  -5   95.56    3.11
   8  -9  -6   29.65    1.35
  -8   9  -6   35.36    1.64
  -8   9  -7   44.86    1.64
   8  10  -5   62.02    1.89
  -8  10   5   66.34    2.11
   8  10  -4   65.63    2.14
  -8  10   4   65.49    2.32
  -8  10   3   26.21    1.50
  -8  10   2   68.55    2.55
  -8  10   2   66.46    2.39
  -8  10   1   42.01    1.98
  -8  10   1   43.98    1.94
  -8  10   0    1.35    0.55
  -8  10   0    0.45    0.58
  -8  10  -1   47.67    1.98
  -8  10  -1   52.21    2.12
  -8  10  -2   60.81    2.27
  -8  10  -3   24.75    1.37
  -8  10  -3   27.08    1.42
  -8  10  -4   61.94    2.03
  -8  10  -4   68.84    2.17
   8 -10  -5   65.19    1.85
   9   0   0    0.62    1.06
   9   0   1    2.79    1.27
   9   0  -2    4.33    1.39
   9   0  -3  212.47    8.61
   9   0   4   30.73    2.20
   9   0  -4   30.84    3.18
   9   0  -4   33.65    2.22
   9   0   5  111.61    4.27
   9   0  -5  110.63    4.11
   9   0   6   53.98    2.85
  -9   0  -6   54.39    3.02
   9   0   7   21.27    1.77
  -9   0  -7   19.50    1.74
   9   0   8   23.23    1.72
  -9   0  -8   19.22    1.63
   9   0   9   52.98    2.41
  -9   0  -9   52.70    2.39
   9   0  10    2.41    0.61
   9   0  11   28.92    1.31
  -9  -1 -11  108.42    2.84
   9  -1  11  112.63    2.69
  -9  -1 -10   88.74    2.92
   9  -1  10   86.45    2.71
   9  -1   9   59.52    2.45
  -9  -1  -9   55.31    2.59
   9  -1   8   56.78    2.61
  -9  -1  -8   58.06    2.92
   9  -1   7   40.96    2.33
  -9  -1  -7   40.74    2.62
   9  -1   6   53.55    2.79
  -9  -1  -6   57.10    3.20
   9  -1   5   29.31    2.11
   9   1  -4   30.01    3.18
   9  -1   4   27.22    2.13
   9   1  -3   25.15    2.91
   9   1  -2  281.65   10.07
   9   1  -1  287.33   10.40
   9   1   0   13.17    2.29
   9   1   1  252.91    9.55
   9  -1  -2  320.03   10.79
   9   1   2  298.56   10.43
   9  -1  -3   32.79    3.29
   9   1   4   21.62    1.84
   9  -1  -4   20.16    1.65
   9  -1  -4   23.67    2.86
   9  -1  -4   20.60    1.78
   9   1   5   31.81    2.25
   9  -1  -5   34.55    2.16
   9  -1  -5   31.99    2.21
   9   1   6   62.59    3.02
   9  -1  -6   59.03    2.92
   9   1   7   36.32    2.25
   9  -1  -7   38.05    2.31
   9  -1  -7   36.74    2.22
   9   1   8   68.25    2.93
   9  -1  -8   69.47    2.93
   9  -1  -8   63.76    2.78
   9   1   9   57.53    2.50
   9  -1  -9   56.40    2.44
   9   1  10  100.98    3.13
   9  -1 -10   97.61    2.97
   9   1  11  129.35    3.22
  -9   2  11    0.85    0.47
  -9  -2 -11    0.73    0.37
  -9  -2 -10    7.04    0.89
  -9  -2  -9   46.47    2.36
   9  -2   9   44.06    1.98
  -9  -2  -8   77.37    3.37
   9  -2   8   70.68    2.85
  -9  -2  -7   28.43    2.22
   9  -2   7   24.07    1.76
  -9  -2  -6   14.38    1.76
   9  -2   6   17.17    1.56
   9  -2   5   24.89    1.93
   9   2  -4  261.11    9.71
   9  -2   4  249.67    6.84
   9   2  -3   89.26    5.37
   9  -2   3   88.16    3.68
   9   2  -2   64.24    4.48
   9   2  -2   63.53    4.69
   9   2  -1  147.93    7.21
   9   2   0   46.76    3.92
   9   2   1  151.48    7.30
   9  -2  -2   67.49    4.60
   9   2   2   57.66    4.42
   9   2   3   93.49    3.75
   9  -2  -3   94.32    3.68
   9  -2  -3   97.52    5.58
   9  -2  -3   92.51    3.84
   9   2   3   89.06    5.37
   9   2   4  247.54    6.73
   9  -2  -4  248.67    9.42
   9  -2  -4  242.47    6.55
   9  -2  -4  250.57    6.90
   9   2   5   26.50    2.03
   9  -2  -5   29.42    2.03
   9  -2  -5   26.34    2.04
   9   2   6   18.94    1.71
   9  -2  -6   20.59    1.77
   9   2   7   29.33    2.00
   9  -2  -7   32.73    2.17
   9  -2  -7   28.67    1.98
   9   2   8   66.33    2.83
   9  -2  -8   59.00    2.76
   9  -2  -8   61.20    2.73
   9   2   9   51.52    2.32
   9  -2  -9   51.48    2.35
   9   2  10    5.24    0.78
   9  -2 -10    5.39    0.77
   9   2  11    1.39    0.44
   9  -2 -11    0.59    0.35
  -9   3  11  114.65    2.92
  -9  -3 -11  124.28    3.00
  -9   3  10   12.99    1.13
  -9  -3 -10    9.84    0.97
  -9  -3  -9   16.73    1.42
  -9  -3  -8   36.79    2.34
  -9  -3  -7  102.43    4.19
   9  -3   7  102.47    3.51
  -9  -3  -6   35.91    2.56
   9  -3   6   37.98    2.16
   9  -3   5   14.00    1.41
   9  -3   4   22.37    1.87
   9   3  -3  171.41    7.45
   9   3  -3  165.52    7.69
   9  -3   3  164.89    5.24
   9   3  -2   92.65    5.38
   9   3  -2   90.51    5.57
   9  -3   2   97.08    3.86
   9   3  -1  184.11    7.73
   9   3  -1  186.32    8.21
   9  -3   1  182.35    5.65
   9   3   0   85.62    5.43
   9  -3  -1  202.35    8.15
   9   3   1  201.76    8.56
   9  -3  -1  206.70    6.10
   9  -3  -2   99.95    3.82
   9  -3  -2  104.73    5.65
   9  -3  -2   94.50    3.92
   9   3   2  100.18    5.85
   9   3   3  178.22    5.35
   9  -3  -3  175.22    5.35
   9  -3  -3  184.09    7.77
   9  -3  -3  177.60    5.62
   9   3   3  165.27    7.59
   9   3   4   19.60    1.75
   9  -3  -4   18.47    1.64
   9  -3  -4   19.95    1.82
   9  -3  -5    9.49    1.43
   9   3   5   10.81    1.32
   9  -3  -5    9.58    1.28
   9   3   6   50.68    2.58
  -9   3  -6   47.73    2.61
   9  -3  -6   49.60    2.70
   9   3   7  113.67    3.94
  -9   3  -7  116.51    4.03
   9  -3  -7  114.42    4.08
   9  -3  -7  115.40    4.17
   9   3   8   37.77    2.09
   9  -3  -8   40.25    2.21
  -9   3  -8   36.29    2.02
   9   3   9   20.61    1.43
   9  -3  -9   19.34    1.45
   9   3  10   15.72    1.10
   9  -3 -10   16.96    1.17
   9   3  11  117.88    2.84
   9  -3 -11  115.20    2.82
  -9   4  10   38.54    1.76
  -9  -4 -10   41.53    1.77
  -9   4   9   93.12    3.30
  -9  -4  -9   94.92    3.28
  -9   4   8   17.86    1.66
  -9  -4  -8   11.96    1.37
  -9   4   7   67.12    3.21
  -9  -4  -7   60.51    3.08
  -9   4   6    2.90    1.06
  -9  -4  -6    3.38    1.09
  -9   4   5   42.71    2.76
  -9   4   4   84.97    3.93
   9  -4   4   86.44    3.43
  -9   4   3  402.35    9.94
   9  -4   3  388.41    9.05
  -9   4   2   25.77    2.18
   9  -4   2   26.73    2.05
   9   4  -1  190.43    8.36
   9  -4   1  211.46    6.04
   9   4   0   31.32    3.26
   9  -4   0   36.64    2.35
   9  -4  -1  195.25    5.86
   9   4   1  188.53    8.29
   9  -4  -2   22.04    1.88
  -9   4  -2   24.60    2.11
   9  -4  -2   24.11    1.98
   9  -4  -3  397.54    9.18
  -9   4  -3  383.57    9.48
   9  -4  -3  407.35    9.46
   9  -4  -4   84.71    3.49
  -9   4  -4   77.92    3.58
   9  -4  -4   84.64    3.63
   9   4   5   29.93    1.92
  -9   4  -5   30.90    2.18
   9  -4  -5   31.40    2.06
   9  -4  -5   30.13    2.14
   9  -4  -6    1.73    0.74
   9   4   6    2.34    0.70
  -9   4  -6    2.72    0.91
   9   4   7   61.02    2.61
   9  -4  -7   60.72    2.85
  -9   4  -7   57.37    2.73
   9  -4  -7   59.13    2.79
   9   4   8   14.88    1.24
   9  -4  -8   12.95    1.29
  -9   4  -8   13.04    1.28
   9   4   9   73.25    2.56
   9  -4  -9   83.05    2.88
   9   4  10   40.65    1.59
   9  -4 -10   41.88    1.73
  -9   5  10  114.01    2.91
  -9  -5 -10  121.66    2.98
  -9   5   9    9.81    1.00
  -9  -5  -9    8.94    0.93
  -9   5   8   51.54    2.46
  -9  -5  -8   46.27    2.32
  -9   5   7   53.44    2.76
  -9  -5  -7   49.41    2.61
  -9   5   6   34.23    2.32
  -9  -5  -6   33.32    2.27
  -9   5   5   61.73    3.18
  -9   5   4   97.83    4.14
  -9   5   3   68.40    3.51
  -9   5   2   88.94    3.94
   9  -5   2   85.63    3.46
   9  -5   1   29.94    2.07
   9  -5   0    2.59    0.93
   9  -5  -1   40.45    2.40
   9  -5  -1   38.27    2.35
   9  -5  -2  103.60    3.88
  -9   5  -2  102.13    4.17
   9  -5  -2   99.34    3.89
   9  -5  -3   77.74    3.31
  -9   5  -3   77.64    3.55
   9  -5  -3   76.03    3.34
   9  -5  -4  100.25    3.76
  -9   5  -4   96.84    3.98
   9  -5  -4  103.74    3.91
   9  -5  -5   68.05    2.96
  -9   5  -5   62.97    3.07
   9  -5  -5   69.82    3.13
  -9   5  -6   26.97    1.92
   9  -5  -6   27.66    1.90
   9   5   7   46.26    2.07
   9  -5  -7   51.46    2.51
  -9   5  -7   47.37    2.42
   9   5   8   52.95    2.07
   9  -5  -8   59.82    2.51
  -9   5  -8   53.33    2.35
   9   5   9    8.52    0.76
   9  -5  -9    8.96    0.92
   9  -5 -10  123.16    3.02
  -9   6   9   10.20    0.85
  -9  -6  -9   10.85    0.82
  -9   6   8   74.40    2.73
  -9  -6  -8   74.36    2.59
  -9   6   7   36.41    2.09
  -9  -6  -7   36.38    2.01
  -9   6   6   18.97    1.68
  -9  -6  -6   20.56    1.65
  -9   6   5   41.22    2.50
  -9  -6  -5   36.44    2.34
  -9   6   4  389.26    9.36
  -9   6   3   87.23    3.79
  -9   6   2   13.54    1.51
  -9   6   1    2.38    0.89
   9  -6   0   11.89    1.37
   9  -6  -1    2.27    0.84
   9  -6  -1    2.40    0.87
   9  -6  -2   13.25    1.38
  -9   6  -2   12.31    1.54
   9  -6  -2   14.20    1.45
   9  -6  -3   78.03    3.17
  -9   6  -3   75.38    3.43
   9  -6  -3   74.40    3.16
   9  -6  -4  378.46    8.47
  -9   6  -4  376.17    8.94
   9  -6  -4  380.84    8.61
  -9   6  -5   35.61    2.20
   9  -6  -5   33.40    2.02
  -9   6  -6   24.27    1.74
   9  -6  -6   25.96    1.70
   9  -6  -7   31.52    1.79
  -9   6  -7   34.25    1.92
   9  -6  -8   78.79    2.63
  -9   6  -8   76.59    2.64
   9  -6  -9   10.08    0.80
  -9   7   8   39.36    1.64
  -9   7   7   72.60    2.63
  -9  -7  -7   61.83    2.20
  -9   7   6   84.43    3.12
  -9  -7  -6   75.19    2.74
  -9   7   5   11.46    1.31
  -9  -7  -5   12.56    1.23
  -9   7   4   25.01    1.90
  -9  -7  -4   23.21    1.76
  -9   7   3  132.90    4.55
  -9   7   2  108.86    4.05
  -9   7   1   38.02    2.28
   9  -7   1   35.15    1.99
   9  -7   0   97.93    3.47
   9  -7  -1   36.87    2.05
  -9   7  -1   40.29    2.43
   9  -7  -2  115.25    3.76
  -9   7  -2  114.70    4.16
   9  -7  -3  125.93    3.91
  -9   7  -3  129.81    4.39
   9  -7  -3  131.77    3.98
  -9   7  -4   27.85    1.93
   9  -7  -4   25.54    1.64
  -9   7  -5   20.23    1.56
   9  -7  -6   76.52    2.71
  -9   7  -6   75.47    2.86
   9  -7  -7   67.61    2.32
  -9   7  -7   67.42    2.46
   9  -7  -8   37.90    1.45
  -9   8   7   13.15    0.90
  -9   8   6   29.12    1.55
   9  -8   5   58.56    1.92
  -9   8   5   65.77    2.56
   9  -8   4   14.86    1.02
  -9   8   4   15.49    1.35
   9  -8   3   32.72    1.57
  -9   8   3   34.82    2.03
   9  -8   2   28.86    1.54
  -9   8   2   30.72    1.89
   9  -8   1  262.35    5.89
  -9   8   1  266.51    6.53
   9  -8   0   -0.82    0.67
  -9   8   0    0.38    0.59
  -9   8   0   -0.50    0.78
   9  -8  -1  267.16    6.07
  -9   8  -1  285.96    6.87
   9  -8  -2   30.34    1.59
  -9   8  -2   29.73    1.94
  -9   8  -3   38.91    2.12
  -9   8  -4   15.64    1.34
   9  -8  -5   61.14    2.16
  -9   8  -5   68.89    2.54
   9  -8  -6   25.06    1.21
  -9   8  -6   30.40    1.49
  -9   8  -7    8.87    0.75
  -9   9   5   11.40    0.86
  -9   9   4   11.78    0.97
  -9   9   3  109.55    3.25
  -9   9   2   70.93    2.56
  -9   9   2   74.20    2.62
  -9   9   1  107.70    3.27
  -9   9   1  117.64    3.47
  -9   9   0    7.28    0.83
  -9   9   0    6.87    0.91
  -9   9  -1  115.86    3.48
  -9   9  -2   66.73    2.49
  -9   9  -3  112.11    3.25
  -9   9  -4    9.41    0.88
  -9   9  -5   11.13    0.82
  -9  10   1   42.62    1.53
  -9  10   0    9.87    0.76
  -9  10  -1   41.96    1.51
  10   0   0  109.64    4.12
  10   0  -1    2.04    0.91
  10   0   1    0.84    0.81
  10   0  -2   16.59    1.63
  10   0   2   17.05    1.63
  10   0  -3  178.77    5.38
  10   0   3  179.46    5.44
  10   0  -4    2.46    0.80
  10   0   4    0.69    0.76
  10   0  -5   71.73    3.02
  10   0   5   73.95    3.17
  10   0   6   57.81    2.69
  10   0   7  332.04    7.57
  10   0   8   19.70    1.43
  10   0   9    1.21    0.54
  10   0  10   15.22    0.90
 -10   1  10   43.01    1.71
  10  -1  10   37.63    1.31
 -10  -1  -9   18.94    1.17
  10  -1   9   19.89    1.16
 -10  -1  -8   57.16    2.43
  10  -1   8   58.56    2.36
 -10  -1  -7   10.54    1.28
  10  -1   7   15.18    1.35
 -10  -1  -6   30.48    2.14
  10  -1   6   30.59    1.95
 -10  -1  -5   36.43    2.48
  10  -1   5   36.59    2.23
  10  -1   4   52.47    2.71
  10  -1   3   98.03    3.86
  10   1  -2   54.74    2.73
  10  -1   2   52.73    2.81
  10   1  -1  160.73    5.04
  10  -1   1  163.93    5.23
  10  -1   0   38.43    2.39
  10   1   0   37.70    2.31
  10  -1  -1  169.64    5.07
  10  -1  -1  181.21    5.53
  10   1   1  185.30    5.49
  10  -1  -2   54.56    2.63
  10  -1  -2   56.55    2.86
  10   1   2   57.17    2.85
  10  -1  -3  101.15    3.63
  10  -1  -3   97.71    3.85
  10   1   3   94.40    3.74
  10  -1  -4   58.98    2.66
  10  -1  -4   59.30    2.85
  10   1   4   60.58    2.90
  10  -1  -5   31.28    2.04
  10   1   5   32.13    2.04
  10  -1  -6   37.34    2.07
  10  -1  -6   35.41    2.08
  10   1   6   39.28    2.18
  10  -1  -7   10.47    1.13
  10   1   7   11.80    1.22
  10  -1  -7   11.32    1.15
  10   1   8   68.12    2.59
  10   1   9   18.58    1.19
  10   1  10   42.16    1.53
 -10   2  10   15.06    0.98
 -10   2   9   48.14    2.09
 -10  -2  -9   45.11    1.87
  10  -2   9   44.82    1.64
 -10  -2  -8   21.13    1.51
  10  -2   8   18.03    1.23
 -10  -2  -7   56.93    2.70
  10  -2   7   53.48    2.31
 -10  -2  -6  285.11    7.45
  10  -2   6  289.80    6.85
  10  -2   5   69.10    2.97
  10  -2   4   12.54    1.36
  10  -2   3    6.69    1.13
  10  -2   2    3.03    0.98
  10  -2   1   13.28    1.49
  10  -2   0   34.32    2.27
  10   2   0   38.02    2.20
  10  -2  -1   11.33    1.41
  10   2   1   11.74    1.32
  10  -2  -1   10.77    1.26
  10  -2  -2    5.03    1.05
  10   2   2    5.48    1.01
  10  -2  -2    4.26    0.97
  10  -2  -3    4.29    0.97
  10   2   3    5.19    1.01
  10  -2  -3    5.84    1.04
  10  -2  -4   15.19    1.40
  10  -2  -4   15.28    1.52
  10   2   4   15.20    1.47
  10  -2  -5   69.84    3.03
  10   2   5   62.41    2.83
  10   2   6  280.20    6.76
  10  -2  -6  280.69    6.90
  10   2   7   55.34    2.43
  10  -2  -7   51.49    2.37
  10  -2  -7   53.77    2.41
  10   2   8   22.86    1.46
  10  -2  -8   24.00    1.47
  10  -2  -9   45.42    1.75
  10   2   9   48.04    1.86
  10   2  10   26.98    1.15
 -10   3   9  107.44    3.17
 -10  -3  -9  104.61    3.01
 -10   3   8   45.21    2.17
 -10  -3  -8   42.17    2.08
 -10   3   7   53.08    2.60
 -10  -3  -7   54.23    2.59
  10  -3   7   51.98    2.11
 -10   3   6   30.16    2.08
 -10  -3  -6   28.27    2.11
  10  -3   6   26.15    1.64
 -10   3   5   23.10    1.89
  10  -3   5   19.71    1.56
 -10   3   4   24.49    1.97
  10  -3   4   21.85    1.72
 -10   3   3  118.30    4.35
  10  -3   3  115.13    4.09
  10  -3   2   10.25    1.32
  10  -3   1  124.46    4.35
  10  -3   0   11.27    1.41
  10  -3  -1  113.73    4.04
  10  -3  -1  113.97    4.19
  10  -3  -2    9.41    1.35
  10   3   2   10.26    1.20
  10  -3  -2    9.78    1.29
  10  -3  -3  121.51    4.12
  10  -3  -3  117.16    4.27
  10   3   3  124.86    4.06
  10  -3  -4   30.24    1.92
  10  -3  -4   30.46    2.02
  10   3   4   28.14    1.79
  10  -3  -5   27.31    1.95
  10   3   5   29.70    1.81
  10   3   6   29.95    1.80
  10  -3  -6   29.19    1.90
  10   3   7   56.14    2.30
  10  -3  -7   52.96    2.37
  10  -3  -7   52.44    2.35
  10  -3  -8   55.37    2.21
  10   3   8   57.06    2.16
  10  -3  -9   97.21    2.73
  10   3   9  101.88    2.74
 -10   4   9   37.43    1.59
 -10  -4  -9   36.24    1.50
 -10   4   8   30.44    1.69
 -10  -4  -8   30.14    1.65
 -10   4   7  215.02    5.60
 -10  -4  -7  209.88    5.56
 -10   4   6   24.29    1.82
 -10  -4  -6   23.02    1.80
 -10   4   5  159.28    5.04
 -10  -4  -5  156.58    5.09
  10  -4   5  154.62    4.32
 -10   4   4   41.18    2.45
  10  -4   4   42.78    2.20
 -10   4   3  154.15    4.95
  10  -4   3  141.59    4.44
  10  -4   2   57.87    2.72
  10  -4   1   68.69    3.03
  10  -4   0   32.11    2.10
  10  -4  -1   68.83    2.97
 -10   4  -1   62.31    2.94
  10  -4  -1   60.79    2.92
  10  -4  -2   59.05    2.74
 -10   4  -2   59.26    2.85
  10  -4  -2   58.02    2.85
  10  -4  -3  116.30    3.98
 -10   4  -3  118.06    4.13
  10  -4  -3  129.26    4.31
  10  -4  -4   39.71    2.17
 -10   4  -4   36.36    2.12
  10  -4  -4   39.44    2.29
 -10   4  -5  156.80    4.65
  10  -4  -5  165.61    4.89
  10   4   5  163.16    4.42
 -10   4  -6   19.89    1.45
  10  -4  -6   21.64    1.60
  10   4   6   22.13    1.43
  10  -4  -7  208.51    5.15
 -10   4  -7  197.99    4.83
  10   4   7  196.69    4.71
  10  -4  -8   30.29    1.54
  10   4   8   29.90    1.39
  10  -4  -9   37.10    1.44
  10   4   9   33.27    1.26
 -10   5   8   47.68    1.92
 -10  -5  -8   46.77    1.83
 -10   5   7   42.35    2.02
 -10  -5  -7   41.13    1.98
 -10   5   6    6.59    1.04
 -10  -5  -6    7.26    1.05
 -10   5   5   48.39    2.49
 -10  -5  -5   50.51    2.58
 -10   5   4   29.33    1.97
 -10   5   3  243.00    6.48
  10  -5   3  237.50    5.82
 -10   5   2   81.34    3.35
  10  -5   2   79.42    3.04
  10  -5   1   20.81    1.59
  10  -5   0  132.12    4.16
  10  -5   0  119.47    4.04
  10  -5  -1   25.31    1.78
 -10   5  -1   25.37    1.90
  10  -5  -1   27.20    1.81
  10  -5  -2   74.15    3.04
 -10   5  -2   79.83    3.27
  10  -5  -2   78.77    3.17
  10  -5  -3  257.79    6.37
 -10   5  -3  245.44    6.47
  10  -5  -3  264.89    6.55
  10  -5  -4   33.17    1.90
 -10   5  -4   29.49    1.88
  10  -5  -4   32.60    1.96
 -10   5  -5   48.59    2.30
  10  -5  -5   51.01    2.39
  10  -5  -6    6.49    0.90
  10  -5  -6    6.94    0.95
 -10   5  -6    6.06    0.85
  10  -5  -7   43.13    1.91
 -10   5  -7   40.58    1.78
  10  -5  -8   43.84    1.70
 -10   6   7    3.04    0.61
 -10  -6  -7    2.67    0.54
 -10   6   6  143.94    3.99
 -10  -6  -6  135.17    3.82
 -10   6   5    9.93    1.10
 -10  -6  -5    7.53    0.98
 -10   6   4   32.98    1.94
 -10  -6  -4   32.05    2.01
 -10   6   3  128.19    4.15
 -10   6   2  155.11    4.61
  10  -6   1    0.59    0.64
  10  -6   0   -0.28    0.67
  10  -6   0    1.80    0.71
 -10   6   0    0.48    0.74
  10  -6  -1    2.32    0.75
  10  -6  -1    1.18    0.72
 -10   6  -1    0.50    0.71
 -10   6  -2  151.81    4.67
  10  -6  -2  156.59    4.47
 -10   6  -3  133.17    4.17
  10  -6  -3  133.60    4.00
  10  -6  -3  134.34    3.95
 -10   6  -4   35.03    1.94
  10  -6  -4   37.04    1.92
  10  -6  -5    8.67    0.94
 -10   6  -5    7.16    0.92
  10  -6  -6  132.06    3.60
 -10   6  -6  130.90    3.59
  10  -6  -7    3.43    0.57
 -10   6  -7    1.45    0.46
  10  -7   6    5.94    0.56
 -10   7   6    5.55    0.68
 -10  -7  -6    4.45    0.51
  10  -7   5    1.17    0.44
 -10   7   5    2.97    0.61
 -10  -7  -5    2.17    0.55
  10  -7   4  119.92    3.12
 -10   7   4  118.07    3.49
  10  -7   3   53.55    2.05
 -10   7   3   53.43    2.28
 -10  -7  -3   47.09    2.13
  10  -7   2   17.09    1.20
 -10   7   2   15.46    1.28
  10  -7   1   93.44    2.96
 -10   7   1   90.98    3.24
  10  -7   0   11.01    1.07
 -10   7   0   11.97    1.23
  10  -7  -1   87.71    2.91
 -10   7  -1   93.99    3.26
  10  -7  -2   16.50    1.20
 -10   7  -2   16.33    1.38
 -10   7  -3   59.04    2.42
  10  -7  -3   51.76    2.02
 -10   7  -4  114.01    3.40
  10  -7  -5    0.63    0.42
 -10   7  -5    0.70    0.52
  10  -7  -6    4.36    0.55
 -10   7  -6    4.41    0.60
 -10   8   4    0.59    0.38
  10  -8   3   53.28    1.66
 -10   8   3   50.26    1.89
 -10   8   3   54.32    2.01
  10  -8   2    5.39    0.63
 -10   8   2    7.79    0.80
 -10   8   2    6.88    0.82
  10  -8   1   86.91    2.46
 -10   8   1   93.44    2.91
  10  -8   0   13.16    0.91
 -10   8   0   13.48    1.12
 -10   8  -1   90.14    2.91
 -10   8  -2    5.07    0.77
  10  -8  -3   48.19    1.72
 -10   8  -3   60.72    2.12
 -10   8  -4    0.25    0.43
 -10   9   1   34.94    1.35
 -10   9   0   59.59    1.86
 -10   9  -1   42.82    1.51
  11   0   0    0.78    0.64
  11   0  -1   55.32    2.58
  11   0   1   51.86    2.55
  11   0  -2   20.58    1.57
  11   0   2   20.23    1.61
  11   0  -3   50.36    2.40
  11   0   3   58.72    2.62
  11   0   4   12.61    1.26
  11   0  -4   12.34    1.20
  11   0  -5   44.10    2.01
  11   0   5   41.15    2.14
  11   0   6   -0.27    0.56
  11   0   7   76.91    2.56
  11   0   8   42.02    1.60
 -11   1   8   48.35    1.87
  11  -1   8   47.38    1.65
 -11   1   7   50.81    2.12
 -11  -1  -7   47.80    1.89
  11  -1   7   49.71    1.94
 -11  -1  -6   75.91    2.77
  11  -1   6   80.11    2.75
 -11  -1  -5   11.64    1.23
  11  -1   5   13.35    1.23
  11  -1   4   10.35    1.19
 -11  -1  -4    7.43    1.14
  11  -1   3   67.92    2.89
  11   1  -2   61.20    2.62
  11  -1   2   59.89    2.73
  11   1  -1   23.48    1.65
  11  -1   1   26.81    1.83
  11  -1   0  131.41    4.28
  11   1   0  126.13    4.07
  11  -1  -1   24.06    1.77
  11   1   1   26.07    1.78
  11  -1  -2   57.59    2.69
  11   1   2   64.52    2.74
  11  -1  -3   78.43    3.08
  11   1   3   75.53    2.99
  11  -1  -4   11.37    1.19
  11   1   4   13.05    1.26
  11  -1  -5   12.96    1.19
  11   1   5   13.59    1.22
  11  -1  -6   85.52    2.82
  11   1   6   92.50    3.01
  11   1   7   44.68    1.85
  11   1   8   54.56    1.86
 -11   2   8   40.73    1.64
 -11  -2  -8   37.45    1.42
  11  -2   8   38.69    1.32
 -11   2   7  101.21    3.08
 -11  -2  -7   96.96    2.93
  11  -2   7   97.90    2.76
 -11   2   6   16.19    1.31
 -11  -2  -6   16.32    1.30
  11  -2   6   16.12    1.16
 -11   2   5   53.70    2.44
 -11  -2  -5   52.82    2.52
  11  -2   5   53.29    2.26
  11  -2   4   70.23    2.77
  11  -2   3   99.42    3.50
  11  -2   2    7.60    1.07
  11  -2   1   34.51    1.90
  11  -2   1   39.05    2.19
  11  -2   0    4.42    0.95
  11   2   0    4.31    0.84
  11  -2   0    5.47    0.90
  11  -2  -1   35.66    1.95
  11  -2  -1   36.10    2.15
  11   2   1   36.98    1.98
  11  -2  -2    7.35    1.04
  11   2   2    6.77    0.99
  11  -2  -2    7.01    1.00
  11  -2  -3   93.70    3.19
  11  -2  -3  101.97    3.56
  11   2   3  101.75    3.39
  11  -2  -4   66.35    2.76
  11   2   4   68.76    2.67
  11  -2  -5   47.95    2.19
  11   2   5   46.40    2.07
  11  -2  -6   16.85    1.16
  11  -2  -6   17.31    1.23
  11   2   6   18.59    1.26
  11  -2  -7   84.26    2.47
  11   2   7   91.76    2.68
  11   2   8   46.71    1.62
 -11   3   8   -0.20    0.33
 -11  -3  -8    0.11    0.28
 -11   3   7  106.45    3.08
  11  -3   7  101.25    2.58
 -11   3   6   11.37    1.06
 -11  -3  -6   11.28    1.10
  11  -3   6   11.88    0.92
 -11   3   5  134.48    3.99
 -11  -3  -5  137.14    4.21
  11  -3   5  138.14    3.74
 -11   3   4   28.15    1.71
  11  -3   4   30.23    1.72
  11  -3   3    9.93    1.11
  11  -3   2    7.32    1.03
  11  -3   1  155.05    4.47
  11  -3   1  168.50    4.77
  11  -3   0   29.66    1.80
  11  -3   0   29.93    1.91
  11  -3  -1  160.79    4.50
  11  -3  -1  161.13    4.73
  11  -3  -2   12.79    1.35
  11  -3  -2   12.70    1.23
  11  -3  -3   14.79    1.24
  11  -3  -3   16.16    1.42
  11   3   3   16.15    1.24
  11  -3  -4   38.47    2.02
  11   3   4   38.20    1.83
  11  -3  -5  133.04    3.83
  11   3   5  123.97    3.48
  11  -3  -6   18.44    1.21
  11  -3  -6   17.90    1.26
  11   3   6   18.19    1.15
  11  -3  -7   99.77    2.73
  11   3   7  103.53    2.71
 -11   4   7   25.52    1.28
 -11  -4  -7   27.54    1.31
 -11   4   6   10.83    0.97
 -11  -4  -6   10.16    0.99
 -11   4   5   67.54    2.53
  11  -4   5   65.23    2.17
 -11   4   4   19.88    1.38
 -11  -4  -4   21.61    1.61
  11  -4   4   20.77    1.28
  11  -4   3  166.07    4.35
  11  -4   2   50.58    2.22
  11  -4   2   43.24    2.10
  11  -4   1   13.59    1.23
  11  -4   1   14.21    1.27
  11  -4   0   18.30    1.39
  11  -4   0   18.64    1.45
  11  -4  -1   18.67    1.42
  11  -4  -1   19.70    1.54
  11  -4  -2   46.80    2.14
  11  -4  -2   47.85    2.31
  11  -4  -3  170.14    4.48
  11  -4  -3  175.31    4.75
  11  -4  -4   23.25    1.51
  11  -4  -5   61.25    2.35
  11  -4  -6    7.45    0.79
  11   4   6    8.07    0.68
  11  -4  -7   28.54    1.23
 -11   5   6   78.44    2.38
 -11  -5  -6   83.61    2.47
 -11   5   5   44.96    1.85
 -11  -5  -5   46.80    2.00
 -11   5   4    0.78    0.43
 -11  -5  -4    0.54    0.57
  11  -5   3   10.66    1.01
  11  -5   3    9.46    0.86
  11  -5   2   23.23    1.44
 -11   5   2   20.30    1.34
  11  -5   2   19.94    1.28
  11  -5   1   67.30    2.48
 -11   5   1   62.18    2.41
  11  -5   1   59.01    2.33
  11  -5   0   15.03    1.23
 -11   5   0   13.93    1.18
  11  -5   0   14.72    1.20
  11  -5  -1   66.37    2.52
 -11   5  -1   63.50    2.47
  11  -5  -1   71.73    2.62
  11  -5  -2   18.44    1.30
 -11   5  -2   20.37    1.34
  11  -5  -2   19.77    1.37
 -11   5  -3   12.66    1.04
  11  -5  -3   12.83    1.11
  11  -5  -4    0.49    0.51
 -11   5  -4    0.91    0.46
  11  -5  -5   51.30    1.96
  11  -5  -5   50.93    1.95
  11  -5  -6   85.49    2.41
  11  -6   5   61.16    1.76
 -11  -6  -5   55.37    1.85
 -11  -6  -4  106.61    3.00
 -11   6   4  109.64    2.77
  11  -6   3   34.45    1.50
 -11   6   3   31.92    1.47
 -11  -6  -3   34.26    1.67
  11  -6   2   15.10    1.06
 -11   6   2   14.98    1.07
  11  -6   1   44.48    1.82
 -11   6   1   40.35    1.80
  11  -6   0   60.49    2.18
 -11   6   0   55.64    2.17
  11  -6   0   56.59    2.02
 -11   6  -1   41.74    1.85
  11  -6  -1   43.13    1.76
  11  -6  -2   13.77    1.03
 -11   6  -2   15.16    1.09
  11  -6  -2   15.88    1.06
 -11   6  -3   37.48    1.60
  11  -6  -3   37.40    1.59
  11  -6  -4  107.32    2.88
 -11   6  -4   99.84    2.68
  11  -6  -5   57.13    1.82
  11  -7   3   10.39    0.67
  11  -7   2   53.87    1.67
 -11   7   2   54.25    1.77
  11  -7   1   47.85    1.61
 -11   7   1   46.37    1.68
  11  -7   0    1.89    0.46
 -11   7   0    1.89    0.48
 -11   7  -1   50.30    1.79
 -11   7  -2   52.49    1.77
  11  -7  -3   11.47    0.74
  12   0   0  121.64    3.56
  12   0  -1   12.78    1.06
  12   0   1   12.58    1.09
  12   0  -2    3.28    0.65
  12   0   2    2.83    0.66
  12   0  -3    1.98    0.58
  12   0   3    2.55    0.69
  12   0  -4   92.62    2.65
  12   0   4  104.02    2.96
  12   0   5   38.24    1.60
  12   0   6   40.11    1.47
  12  -1   6   61.03    1.84
  12  -1   5   10.72    0.85
 -12  -1  -4   32.01    1.51
  12  -1   4   37.48    1.65
 -12  -1  -3   36.70    1.75
  12  -1   3   41.98    1.86
  12   1  -2   89.21    2.70
  12  -1   2   93.30    2.99
  12   1  -1    5.99    0.77
  12  -1   1    6.26    0.87
  12  -1   0   57.44    2.31
  12   1   0   56.72    2.18
  12  -1  -1    4.81    0.78
  12   1   1    5.51    0.75
  12  -1  -2   92.06    2.91
  12   1   2   82.97    2.75
  12  -1  -3   39.28    1.78
  12   1   3   41.73    1.78
  12  -1  -4   31.99    1.52
  12   1   4   37.95    1.63
  12  -1  -5    6.33    0.64
  12   1   5    6.61    0.71
  12   1   6   63.24    1.88
 -12  -2  -5  135.97    3.44
  12  -2   5  162.61    3.54
  12  -2   4   13.25    0.87
 -12  -2  -4   12.72    1.01
  12  -2   4   13.18    0.96
  12  -2   3  100.03    2.70
 -12  -2  -3   98.50    3.12
  12  -2   2   21.74    1.20
  12  -2   2   24.03    1.43
  12  -2   1   35.45    1.58
  12  -2   1   43.51    1.94
  12  -2   0   11.17    0.91
  12  -2   0   12.35    1.11
  12  -2  -1   39.97    1.65
  12  -2  -1   41.95    1.95
  12   2   1   39.45    1.68
  12  -2  -2   22.72    1.41
  12   2   2   21.50    1.23
  12  -2  -3  106.29    3.07
  12   2   3   95.99    2.78
  12  -2  -4   14.28    1.02
  12   2   4   12.55    0.89
  12  -2  -5  136.80    3.27
  12   2   5  135.46    3.19
  12  -3   5    4.21    0.46
 -12  -3  -5    3.13    0.54
  12  -3   4   50.64    1.65
 -12  -3  -4   48.45    1.91
  12  -3   4   50.20    1.74
  12  -3   3  115.25    2.93
 -12  -3  -3  115.85    3.36
  12  -3   3  110.90    3.05
  12  -3   2   59.78    2.04
  12  -3   2   65.68    2.25
  12  -3   1   59.00    2.08
  12  -3   1   65.14    2.32
  12  -3   0    2.03    0.57
  12  -3   0    0.68    0.45
  12  -3  -1   58.19    2.05
  12  -3  -1   63.47    2.31
  12  -3  -2   83.72    2.69
  12  -3  -3  122.12    3.33
  12  -3  -4   47.70    1.68
  12   3   4   49.04    1.56
  12  -3  -5    6.52    0.63
  12  -4   4   36.91    1.31
 -12  -4  -4   35.06    1.48
  12  -4   3    4.85    0.58
  12  -4   3    4.40    0.56
 -12  -4  -3    3.91    0.66
  12  -4   2   36.31    1.47
  12  -4   2   36.90    1.50
  12  -4   1    1.95    0.51
  12  -4   1    1.18    0.46
  12  -4   0  165.02    3.91
  12  -4   0  176.32    4.10
  12  -4  -1    1.51    0.51
  12  -4  -1    1.06    0.45
  12  -4  -2   36.69    1.60
  12  -4  -3    3.32    0.57
  12  -4  -4   33.36    1.30
  12  -4  -4   37.74    1.44
  12  -5   3   68.16    1.80
 -12  -5  -3   57.84    1.87
  12  -5   2   23.68    1.05
 -12  -5  -2   19.19    1.10
  12  -5   1    2.69    0.44
  12  -5   1    2.88    0.51
  12  -5   0   28.73    1.22
  12  -5   0   25.80    1.16
  12  -5  -1    4.13    0.55
  12  -5  -2   27.71    1.19
  12  -5  -3   58.93    1.74
  13   0   1    0.77    0.34
  13  -1   2   48.06    1.51
  13  -1   1   26.83    1.12
  13  -1   0   78.53    2.10
  13  -2   0   45.05    1.46
   0   0   0    0.00    0.00
TITL b18003r in P2(1)2(1)2(1)
REM P2(1)2(1)2(1) (#19 in standard setting)
CELL 1.54184  10.431058  11.089204  12.886805  90.0000  90.0000  90.0000
ZERR    4.00   0.000250   0.000267   0.000251   0.0000   0.0000   0.0000
LATT -1
SYMM -x+1/2,-y, z+1/2
SYMM -x, y+1/2,-z+1/2
SYMM  x+1/2,-y+1/2,-z
SFAC C H O S
UNIT 72.00 80.00 8.00 4.00
TREF
HKLF 4
END
_computing_structure_solution     'SHELXT 2014/5 (Sheldrick, 2014)'
;
_shelx_hkl_checksum     52506
_shelx_res_file
;
TITL b18003r_a.res in P2(1)2(1)2(1)
CELL 1.54184 10.4311 11.0892 12.8868 90 90 90
ZERR 4 0.0003 0.0003 0.0003 0 0 0
LATT -1
SYMM 0.5-X,-Y,0.5+Z
SYMM -X,0.5+Y,0.5-Z
SYMM 0.5+X,0.5-Y,-Z
SFAC C H O S
UNIT 72 80 8 4
SIZE 0.179 0.116 0.103
TEMP -173
SHEL 200.00 0.80
L.S. 12
BOND $H
CONF
ACTA
EQIV $1 x, y-1, z
HTAB O1 O2_$1
WPDB -1
FMAP 2
PLAN -9
WGHT    0.040700    0.434000
FVAR       0.64609
S1    4    0.172019    0.622462    0.631360    11.00000    0.02237    0.01796 =
         0.01792   -0.00088   -0.00050    0.00057
O1    3    0.101684   -0.055870    0.742158    11.00000    0.03349    0.01748 =
         0.03474    0.00262    0.00799   -0.00184
H1    2    0.120164   -0.114516    0.713442    11.00000    0.03136
O2    3    0.194572    0.756606    0.633918    11.00000    0.03536    0.01806 =
         0.03345   -0.00255   -0.00410    0.00192
C2    1    0.135863    0.577507    0.498055    11.00000    0.02679    0.02123 =
         0.01588    0.00081   -0.00209    0.00072
C3    1    0.135009    0.438981    0.505229    11.00000    0.02346    0.02047 =
         0.01693    0.00028   -0.00277    0.00008
AFIX  23
H3A   2    0.100791    0.407745    0.438806    11.00000   -1.20000
H3B   2    0.072907    0.416371    0.559968    11.00000   -1.20000
AFIX   0
C4    1    0.262451    0.370264    0.528069    11.00000    0.02135    0.01864 =
         0.01497   -0.00180    0.00011   -0.00111
C5    1    0.353471    0.440531    0.599705    11.00000    0.02101    0.02172 =
         0.01465    0.00131    0.00259   -0.00362
C6    1    0.473730    0.391910    0.623412    11.00000    0.02289    0.02208 =
         0.02376   -0.00223    0.00112    0.00153
AFIX  43
H6    2    0.494734    0.313913    0.598101    11.00000   -1.20000
AFIX   0
C7    1    0.563312    0.453616    0.682565    11.00000    0.02154    0.03076 =
         0.02607    0.00052    0.00005    0.00146
AFIX  43
H7    2    0.643729    0.417473    0.697734    11.00000   -1.20000
AFIX   0
C8    1    0.535356    0.568764    0.719801    11.00000    0.02153    0.02920 =
         0.02313   -0.00205   -0.00244   -0.00531
AFIX  43
H8    2    0.597333    0.612567    0.758493    11.00000   -1.20000
AFIX   0
C9    1    0.416307    0.618338    0.699683    11.00000    0.02627    0.01943 =
         0.01768   -0.00004    0.00061   -0.00204
AFIX  43
H9    2    0.395561    0.696161    0.725527    11.00000   -1.20000
AFIX   0
C10   1    0.326743    0.554129    0.641488    11.00000    0.01999    0.02177 =
         0.01510    0.00276    0.00140   -0.00320
C11   1    0.225408    0.252181    0.582559    11.00000    0.01833    0.01861 =
         0.01657   -0.00086   -0.00199    0.00011
C12   1    0.165886    0.258098    0.679994    11.00000    0.02018    0.01885 =
         0.01942   -0.00341   -0.00084   -0.00160
AFIX  43
H12   2    0.151938    0.334769    0.710884    11.00000   -1.20000
AFIX   0
C13   1    0.126928    0.155833    0.732404    11.00000    0.01989    0.02167 =
         0.01878   -0.00027    0.00190   -0.00089
AFIX  43
H13   2    0.088963    0.162861    0.799139    11.00000   -1.20000
AFIX   0
C14   1    0.143136    0.042025    0.687648    11.00000    0.01869    0.01843 =
         0.02475    0.00230   -0.00175   -0.00172
C15   1    0.201240    0.033857    0.590569    11.00000    0.02579    0.01684 =
         0.02455   -0.00391   -0.00163    0.00049
AFIX  43
H15   2    0.212706   -0.042742    0.558888    11.00000   -1.20000
AFIX   0
C16   1    0.242614    0.137863    0.539785    11.00000    0.02362    0.01933 =
         0.01907   -0.00159   -0.00006    0.00060
AFIX  43
H16   2    0.283635    0.130609    0.474264    11.00000   -1.20000
AFIX   0
C17   1    0.333116    0.345598    0.424827    11.00000    0.02957    0.02534 =
         0.01610   -0.00077    0.00328    0.00020
AFIX 137
H17A  2    0.410953    0.298759    0.438576    11.00000   -1.50000
H17B  2    0.356332    0.422385    0.392210    11.00000   -1.50000
H17C  2    0.276875    0.300007    0.378226    11.00000   -1.50000
AFIX   0
C18   1    0.228865    0.634525    0.421745    11.00000    0.03866    0.02797 =
         0.02044    0.00480    0.00397   -0.00026
AFIX 137
H18A  2    0.220839    0.722502    0.424851    11.00000   -1.50000
H18B  2    0.209063    0.606689    0.351372    11.00000   -1.50000
H18C  2    0.316689    0.611163    0.439789    11.00000   -1.50000
AFIX   0
C19   1   -0.000431    0.622621    0.477484    11.00000    0.02915    0.02703 =
         0.02204    0.00096   -0.00551    0.00517
AFIX 137
H19A  2   -0.059465    0.585627    0.527347    11.00000   -1.50000
H19B  2   -0.026096    0.600611    0.406824    11.00000   -1.50000
H19C  2   -0.003014    0.710517    0.485106    11.00000   -1.50000
AFIX   0
HKLF 4
REM  b18003r_a.res in P2(1)2(1)2(1)
REM R1 =  0.0283 for    2982 Fo > 4sig(Fo)  and  0.0291 for all    3046 data
REM    197 parameters refined using      0 restraints
END
WGHT      0.0419      0.4134
REM Highest difference peak  0.274,  deepest hole -0.290,  1-sigma level  0.040
Q1    1   0.2796  0.6033  0.6770  11.00000  0.05    0.27
Q2    1   0.2330  0.6905  0.5845  11.00000  0.05    0.24
Q3    1   0.3011  0.7528  0.6855  11.00000  0.05    0.22
Q4    1   0.1393  0.1006  0.7126  11.00000  0.05    0.20
Q5    1   0.2398  0.1977  0.5603  11.00000  0.05    0.19
Q6    1   0.1609  0.6010  0.5588  11.00000  0.05    0.19
Q7    1   0.1432  0.5109  0.5041  11.00000  0.05    0.19
Q8    1   0.1722  0.0430  0.6367  11.00000  0.05    0.18
Q9    1   0.2022  0.2530  0.6271  11.00000  0.05    0.17
;
_shelx_res_checksum     8796
_shelxl_version_number     2014/6
