# Supplementary material for: The first spontaneous resolution of a sulfoxide: Dianin’s compound analogue, (R)-4-(4-hy­droxy­phen­yl)-2,2,4-tri­methyl­thia­chroman-1-oxide
Source: Acta Crystallogr E Crystallogr Commun. 2018 Oct 19;74(Pt 11):1633–6. doi: 10.1107/S2056989018014366 (PMC6218920; doi:10.1107/S2056989018014366)
Supplement: Supplementary file 2 [file e-74-01633-Isup2.hkl]

data_I                                                                          
_shelx_title ' b18003r_a.res in P2(1)2(1)2(1)'                                  
_shelx_refln_list_code          4                                               
_shelx_F_calc_maximum      152.01                                               
_exptl_crystal_F_000       640.00                                               
_reflns_d_resolution_high  0.8000                                               
                                                                                
loop_                                                                           
 _space_group_symop_operation_xyz                                               
 'x, y, z'                                                                      
 '-x+1/2, -y, z+1/2'                                                            
 '-x, y+1/2, -z+1/2'                                                            
 'x+1/2, -y+1/2, -z'                                                            
                                                                                
_cell_length_a    10.4311                                                       
_cell_length_b    11.0892                                                       
_cell_length_c    12.8868                                                       
_cell_angle_alpha  90.000                                                       
_cell_angle_beta   90.000                                                       
_cell_angle_gamma  90.000                                                       
                                                                                
_shelx_F_squared_multiplier     1.000                                           
                                                                                
loop_                                                                           
 _refln_index_h                                                                 
 _refln_index_k                                                                 
 _refln_index_l                                                                 
 _refln_F_squared_calc                                                          
 _refln_F_squared_meas                                                          
 _refln_F_squared_sigma                                                         
 _refln_observed_status                                                         
   2   0   0      11430.02      11244.59       174.11 o                         
   4   0   0       1397.60       1378.09        19.89 o                         
   6   0   0       2233.92       2341.95        47.19 o                         
   8   0   0          2.38         -0.55         2.75 o                         
  10   0   0        261.74        262.65         9.87 o                         
  12   0   0        284.95        291.40         8.53 o                         
   1   1   0       4421.88       4211.15        46.37 o                         
   2   1   0        554.94        537.42         7.51 o                         
   3   1   0        650.19        581.08        15.14 o                         
   4   1   0       1777.15       1637.09        22.77 o                         
   5   1   0       2673.89       2699.48        35.85 o                         
   6   1   0        616.95        606.68        13.06 o                         
   7   1   0        711.83        725.63        15.80 o                         
   8   1   0        218.56        216.15         8.60 o                         
   9   1   0         33.19         31.55         5.49 o                         
  10   1   0         83.31         91.17         3.98 o                         
  11   1   0        299.78        308.29         7.07 o                         
  12   1   0        145.13        136.70         3.80 o                         
  13   1   0        221.42        188.13         5.03 o                         
   0   2   0       3359.35       3234.14        52.30 o                         
   1   2   0       4951.15       4694.59        75.41 o                         
   2   2   0       2778.68       2928.42        40.50 o                         
   3   2   0       3236.64       3197.29        32.26 o                         
   4   2   0       2204.88       2320.68        24.86 o                         
   5   2   0       4057.63       4038.89        41.17 o                         
   6   2   0          2.72         12.71         1.97 o                         
   7   2   0        682.77        692.16        22.71 o                         
   8   2   0         22.39         19.33         4.12 o                         
   9   2   0        129.31        112.02         9.39 o                         
  10   2   0         73.34         87.01         4.43 o                         
  11   2   0         15.03         11.45         1.24 o                         
  12   2   0         31.79         27.96         1.69 o                         
   1   3   0       5408.05       5178.19        48.59 o                         
   2   3   0        966.28        857.77        13.70 o                         
   3   3   0          0.94          5.46         1.84 o                         
   4   3   0        264.10        245.06         6.95 o                         
   5   3   0         19.19         37.80         2.94 o                         
   6   3   0          0.95          0.91         1.75 o                         
   7   3   0        636.24        679.05        22.95 o                         
   8   3   0        400.52        387.80        17.61 o                         
   9   3   0        178.75        205.11        13.01 o                         
  10   3   0         42.80         27.00         3.38 o                         
  11   3   0         73.60         71.36         3.14 o                         
  12   3   0          4.74          3.19         1.62 o                         
   0   4   0       8388.41       7972.64       128.14 o                         
   1   4   0        223.63        246.98         4.30 o                         
   2   4   0         52.20         69.75         4.22 o                         
   3   4   0         21.47         25.81         2.07 o                         
   4   4   0         61.02         75.49         5.75 o                         
   5   4   0        136.37        130.88         5.78 o                         
   6   4   0        111.62         95.17         5.26 o                         
   7   4   0         21.28         20.58         4.24 o                         
   8   4   0        168.47        149.01        10.95 o                         
   9   4   0         73.78         83.85         6.37 o                         
  10   4   0         90.46         76.92         5.03 o                         
  11   4   0         49.14         44.23         2.40 o                         
  12   4   0        405.54        408.66        13.54 o                         
   1   5   0       3158.17       3325.92        41.61 o                         
   2   5   0        515.42        514.02        10.48 o                         
   3   5   0          1.83          7.75         1.42 o                         
   4   5   0       2572.27       2726.13        53.88 o                         
   5   5   0        407.17        372.36        10.76 o                         
   6   5   0        556.47        632.38        15.28 o                         
   7   5   0        288.05        297.17        15.12 o                         
   8   5   0        323.32        293.10        15.60 o                         
   9   5   0          2.94          6.20         2.23 o                         
  10   5   0        304.95        301.67        15.15 o                         
  11   5   0         36.95         34.88         1.66 o                         
  12   5   0         74.86         65.33         3.51 o                         
   0   6   0       4582.30       5321.30        92.49 o                         
   1   6   0       1057.16       1012.95        17.73 o                         
   2   6   0          0.43          2.18         0.99 o                         
   3   6   0        852.44        791.05        12.44 o                         
   4   6   0        105.68        112.55         5.29 o                         
   5   6   0       1339.95       1231.12        23.35 o                         
   6   6   0        219.09        219.38         8.88 o                         
   7   6   0        169.98        148.10        10.88 o                         
   8   6   0         32.12         35.96         5.68 o                         
   9   6   0         25.04         28.48         3.28 o                         
  10   6   0          2.65          1.56         1.27 o                         
  11   6   0        135.08        137.96         3.30 o                         
   1   7   0        142.30        116.50         5.55 o                         
   2   7   0       1072.15       1061.09        19.61 o                         
   3   7   0          2.28          4.00         2.91 o                         
   4   7   0       1118.81       1086.42        20.59 o                         
   5   7   0        252.76        244.15        10.30 o                         
   6   7   0        169.81        127.21         7.03 o                         
   7   7   0        304.09        295.48         9.32 o                         
   8   7   0        337.40        350.32         8.25 o                         
   9   7   0        224.91        234.60         8.31 o                         
  10   7   0         21.59         27.41         1.93 o                         
  11   7   0          5.07          4.53         0.80 o                         
   0   8   0       1319.83       1240.01        32.72 o                         
   1   8   0         97.42         80.67         5.15 o                         
   2   8   0       1674.22       1703.73        28.63 o                         
   3   8   0        373.77        354.76        15.50 o                         
   4   8   0       1340.15       1340.19        34.57 o                         
   5   8   0         12.37         21.75         4.89 o                         
   6   8   0        119.57        124.37         6.03 o                         
   7   8   0         53.49         63.72         5.27 o                         
   8   8   0        161.09        170.54         5.12 o                         
   9   8   0          0.03         -0.65         0.92 o                         
  10   8   0         28.34         31.84         1.69 o                         
   1   9   0        589.04        652.96        16.26 o                         
   2   9   0         16.28         18.37         4.10 o                         
   3   9   0        223.04        224.30        12.84 o                         
   4   9   0        240.80        237.07         9.71 o                         
   5   9   0        110.69        113.48         7.23 o                         
   6   9   0         59.23         57.97         5.10 o                         
   7   9   0         27.17         31.72         3.55 o                         
   8   9   0          1.33          0.57         1.14 o                         
   9   9   0         16.27         17.01         1.47 o                         
   0  10   0       2991.82       2946.29        63.84 o                         
   1  10   0        305.26        302.12         7.29 o                         
   2  10   0        808.58        777.30        16.52 o                         
   3  10   0        115.12        117.79         7.40 o                         
   4  10   0        174.23        173.92         8.89 o                         
   5  10   0        707.98        739.33        19.91 o                         
   6  10   0          6.00          4.39         1.23 o                         
   7  10   0          1.15          2.04         1.23 o                         
   8  10   0          3.77          2.18         1.08 o                         
   9  10   0         27.96         23.64         1.82 o                         
   1  11   0         60.79         51.55         3.30 o                         
   2  11   0         24.95         30.14         3.71 o                         
   3  11   0        110.35        102.82         6.40 o                         
   4  11   0        244.21        244.78         9.77 o                         
   5  11   0        119.35        134.11         6.78 o                         
   6  11   0          3.21          2.49         1.56 o                         
   7  11   0        134.47        131.88         5.32 o                         
   0  12   0        907.55        903.33        20.82 o                         
   1  12   0         91.76        105.24         6.16 o                         
   2  12   0         35.40         38.47         3.71 o                         
   3  12   0          0.72          1.70         1.65 o                         
   4  12   0          1.19          6.04         2.01 o                         
   5  12   0         82.39         87.68         4.53 o                         
   6  12   0         20.76         21.03         2.04 o                         
   1  13   0         38.06         46.07         3.16 o                         
   2  13   0        100.75        100.54         4.65 o                         
   3  13   0          0.82          2.87         1.22 o                         
   4  13   0         61.54         63.65         2.75 o                         
   1   0   1         51.56         46.99         1.05 o                         
   2   0   1       5288.55       5001.93        55.96 o                         
   3   0   1      17352.91      17431.36       190.85 o                         
   4   0   1       3124.64       3123.60        27.36 o                         
   5   0   1        160.55        126.20         3.83 o                         
   6   0   1         93.56        105.12         4.94 o                         
   7   0   1        226.87        251.79         8.60 o                         
   8   0   1         28.77         25.39         3.19 o                         
   9   0   1         11.04          6.68         3.04 o                         
  10   0   1          1.24          3.37         1.45 o                         
  11   0   1        111.83        128.47         4.34 o                         
  12   0   1         24.14         30.38         1.82 o                         
  13   0   1          2.52          1.84         0.81 o                         
 -12   1   1         13.01         14.64         1.38 o                         
 -11   1   1         56.90         60.09         3.99 o                         
 -10   1   1        388.11        388.77         8.69 o                         
  -9   1   1        702.41        688.32        24.91 o                         
  -8   1   1        652.37        662.77        15.98 o                         
  -7   1   1        479.98        478.32        15.62 o                         
  -6   1   1       1263.10       1276.40        60.80 o                         
  -5   1   1        218.66        209.34         5.11 o                         
  -4   1   1         95.30        132.43         5.73 o                         
  -3   1   1         86.39         77.16         4.24 o                         
  -2   1   1       2658.70       2870.78        47.98 o                         
  -1   1   1         60.86         77.66         1.68 o                         
   0   1   1        165.80        155.00         2.39 o                         
   1   1   1         46.37         54.85         1.78 o                         
   2   1   1       2686.79       2910.26        23.93 o                         
   3   1   1        123.16        104.22         2.28 o                         
   4   1   1         59.00         74.64         2.19 o                         
   5   1   1        271.46        264.80         7.56 o                         
   6   1   1       1323.70       1363.91        22.53 o                         
   7   1   1        522.59        511.50        12.92 o                         
   8   1   1        652.97        647.55        22.52 o                         
   9   1   1        630.15        605.87        22.88 o                         
  10   1   1        432.13        427.53        10.39 o                         
  11   1   1         60.82         60.13         3.01 o                         
  12   1   1         12.15         12.45         1.30 o                         
 -12   2   1         93.64         93.59         9.65 o                         
 -11   2   1         74.90         87.67         5.44 o                         
 -10   2   1         27.06         31.81         3.57 o                         
  -9   2   1        354.02        354.38        17.27 o                         
  -8   2   1        264.10        247.18        13.61 o                         
  -7   2   1         82.47         72.80         6.83 o                         
  -6   2   1        904.22        852.24        16.29 o                         
  -5   2   1       1044.69       1080.63        14.51 o                         
  -4   2   1       1392.56       1408.83        21.49 o                         
  -3   2   1       1103.52       1087.24        13.90 o                         
  -2   2   1        717.21        708.17         8.68 o                         
  -1   2   1       2972.21       2954.30        34.70 o                         
   0   2   1       3203.80       3233.87        36.53 o                         
   1   2   1       3149.26       3160.89        51.96 o                         
   2   2   1        748.46        729.17        16.00 o                         
   3   2   1       1114.02       1072.81        13.31 o                         
   4   2   1       1433.48       1451.33        15.00 o                         
   5   2   1        934.16       1004.47        25.01 o                         
   6   2   1        981.59        946.62        25.70 o                         
   7   2   1         64.23         58.26         6.08 o                         
   8   2   1        269.75        241.26        13.34 o                         
   9   2   1        371.85        362.88        17.49 o                         
  10   2   1         29.17         27.01         1.83 o                         
  11   2   1         77.30         86.86         2.80 o                         
  12   2   1         96.72         96.63         2.41 o                         
 -12   3   1        150.69        148.26         7.35 o                         
 -11   3   1        387.12        387.17        16.11 o                         
 -10   3   1        285.67        298.16        10.42 o                         
  -9   3   1        457.98        440.23         9.55 o                         
  -8   3   1        279.87        269.94        14.49 o                         
  -7   3   1          6.45         11.64         3.26 o                         
  -6   3   1        251.23        238.50         8.10 o                         
  -5   3   1        819.16        801.14        15.41 o                         
  -4   3   1       2152.07       2225.82        30.75 o                         
  -3   3   1        772.13        737.55        17.90 o                         
  -2   3   1        512.25        477.97        13.15 o                         
  -1   3   1       1013.69        939.27        23.78 o                         
   0   3   1         29.79         27.04         1.64 o                         
   1   3   1        991.42        889.22        12.54 o                         
   2   3   1        570.10        551.07         8.21 o                         
   3   3   1        689.32        650.68        11.39 o                         
   4   3   1       2083.04       2194.40        29.63 o                         
   5   3   1        843.84        856.09        15.81 o                         
   6   3   1        275.97        269.79        12.74 o                         
   7   3   1          1.13          2.68         2.30 o                         
   8   3   1        295.09        280.04        14.83 o                         
   9   3   1        502.46        489.50        10.16 o                         
  10   3   1        265.59        272.73         6.97 o                         
  11   3   1        372.65        385.57         7.81 o                         
  12   3   1        151.60        145.24         6.32 o                         
 -12   4   1          4.76          3.81         0.92 o                         
 -11   4   1         36.67         33.29         2.12 o                         
 -10   4   1        151.65        164.55         7.26 o                         
  -9   4   1        485.14        490.46        25.19 o                         
  -8   4   1        204.92        205.83        12.79 o                         
  -7   4   1        400.71        411.66        17.56 o                         
  -6   4   1        787.30        834.64        17.56 o                         
  -5   4   1        108.02        120.90         5.61 o                         
  -4   4   1        427.39        416.41        10.17 o                         
  -3   4   1        277.37        250.34         6.52 o                         
  -2   4   1        283.15        320.28         7.14 o                         
  -1   4   1        478.78        501.11         7.78 o                         
   0   4   1        183.66        179.64         5.49 o                         
   1   4   1        434.26        465.40         7.94 o                         
   2   4   1        358.19        397.60         6.58 o                         
   3   4   1        239.03        211.12         9.18 o                         
   4   4   1        526.30        504.22        16.31 o                         
   5   4   1        139.23        161.55         6.44 o                         
   6   4   1        760.75        799.50        24.67 o                         
   7   4   1        389.70        408.04        17.90 o                         
   8   4   1        227.96        209.06        13.03 o                         
   9   4   1        439.56        462.50        11.46 o                         
  10   4   1        141.29        153.60         5.56 o                         
  11   4   1         42.95         45.89         2.50 o                         
  12   4   1          4.71          3.04         0.81 o                         
 -12   5   1          7.36          6.65         0.80 o                         
 -11   5   1        148.82        150.55         5.06 o                         
 -10   5   1         47.06         49.85         3.81 o                         
  -9   5   1         70.14         71.72         4.96 o                         
  -8   5   1        158.10        146.63        10.90 o                         
  -7   5   1        671.79        641.16        23.05 o                         
  -6   5   1        187.96        185.26        10.22 o                         
  -5   5   1        513.98        519.46        12.99 o                         
  -4   5   1        771.97        805.46        16.12 o                         
  -3   5   1        871.36        878.18        12.41 o                         
  -2   5   1        154.73        154.83         4.21 o                         
  -1   5   1        416.19        372.45         8.30 o                         
   0   5   1        524.18        508.91        10.18 o                         
   1   5   1        472.46        429.74         9.29 o                         
   2   5   1        115.48        109.57         6.78 o                         
   3   5   1        842.37        850.36        22.40 o                         
   4   5   1        744.40        723.80        21.42 o                         
   5   5   1        530.05        559.81        13.59 o                         
   6   5   1        184.53        194.76        11.74 o                         
   7   5   1        673.54        699.03        24.67 o                         
   8   5   1        142.30        133.41        10.44 o                         
   9   5   1         92.14         94.31         4.02 o                         
  10   5   1         53.02         62.29         2.53 o                         
  11   5   1        156.78        161.00         5.12 o                         
  12   5   1         13.29          9.89         1.32 o                         
 -11   6   1        105.50        101.80         4.95 o                         
 -10   6   1          3.40          1.41         1.53 o                         
  -9   6   1          4.29          5.70         2.13 o                         
  -8   6   1        185.52        185.42         9.06 o                         
  -7   6   1         79.58         64.87         8.90 o                         
  -6   6   1          2.13          6.77         2.06 o                         
  -5   6   1        261.43        241.75         8.94 o                         
  -4   6   1       1157.75       1212.63        22.07 o                         
  -3   6   1        241.88        252.54         7.57 o                         
  -2   6   1        621.18        630.46        20.53 o                         
  -1   6   1        753.99        708.17        13.99 o                         
   0   6   1       1223.03       1128.35        27.14 o                         
   1   6   1        816.87        786.68        14.78 o                         
   2   6   1        696.69        704.33        14.04 o                         
   3   6   1        238.28        244.49        11.33 o                         
   4   6   1       1135.96       1166.15        30.54 o                         
   5   6   1        279.60        268.86         9.57 o                         
   6   6   1          8.56          6.85         1.96 o                         
   7   6   1        117.21        105.86         9.29 o                         
   8   6   1        183.15        179.14         7.79 o                         
   9   6   1          6.76          5.59         1.45 o                         
  10   6   1          3.05          3.18         1.11 o                         
  11   6   1        114.73        101.77         3.05 o                         
 -11   7   1        122.12        112.96         2.78 o                         
 -10   7   1        213.30        221.20         5.24 o                         
  -9   7   1         89.97         87.31         3.59 o                         
  -8   7   1        154.25        164.10         8.29 o                         
  -7   7   1         83.12         79.22         4.78 o                         
  -6   7   1        605.79        556.33        22.23 o                         
  -5   7   1        747.45        717.53        25.37 o                         
  -4   7   1        818.80        789.56        26.28 o                         
  -3   7   1          3.64          5.92         1.68 o                         
  -2   7   1        271.00        285.59         8.86 o                         
  -1   7   1        299.38        298.91         9.15 o                         
   0   7   1       1335.04       1396.52        23.77 o                         
   1   7   1        309.55        319.43        10.36 o                         
   2   7   1        283.48        295.15        14.13 o                         
   3   7   1         11.01         13.36         3.19 o                         
   4   7   1        836.47        837.50        17.72 o                         
   5   7   1        750.89        712.36        47.00 o                         
   6   7   1        640.45        603.96        16.03 o                         
   7   7   1         91.98         88.06         3.65 o                         
   8   7   1        148.89        139.30         6.59 o                         
   9   7   1         91.13         91.91         4.10 o                         
  10   7   1        199.54        217.05         7.52 o                         
  11   7   1        138.69        120.50         4.29 o                         
 -10   8   1        203.46        215.00         7.82 o                         
  -9   8   1        614.30        632.99        10.48 o                         
  -8   8   1         39.13         38.86         3.98 o                         
  -7   8   1         31.49         35.86         4.29 o                         
  -6   8   1        363.66        351.70        18.18 o                         
  -5   8   1       1203.17       1156.50        35.05 o                         
  -4   8   1       1160.71       1128.32        34.07 o                         
  -3   8   1        923.16        934.64        26.24 o                         
  -2   8   1        358.46        360.35        10.88 o                         
  -1   8   1        138.25        129.87         6.38 o                         
   0   8   1        220.53        182.20         7.64 o                         
   1   8   1        159.97        135.92         6.62 o                         
   2   8   1        311.18        310.59        14.47 o                         
   3   8   1        948.82        933.15        27.62 o                         
   4   8   1       1193.74       1157.38        31.60 o                         
   5   8   1       1234.35       1205.01        35.55 o                         
   6   8   1        383.05        370.79        24.99 o                         
   7   8   1         34.83         36.13         4.02 o                         
   8   8   1         51.86         46.56         2.64 o                         
   9   8   1        617.26        660.51        22.52 o                         
  10   8   1        210.48        215.94         6.97 o                         
  -9   9   1        251.51        269.73        11.91 o                         
  -8   9   1        137.79        147.04         6.73 o                         
  -7   9   1        265.78        287.78        10.88 o                         
  -6   9   1        509.98        532.83        16.41 o                         
  -5   9   1        252.07        259.08        11.14 o                         
  -4   9   1        694.48        670.14        25.78 o                         
  -3   9   1        369.47        403.82        12.95 o                         
  -2   9   1        783.21        757.86        17.67 o                         
  -1   9   1        128.37        137.16         7.05 o                         
   0   9   1         35.06         40.44         4.01 o                         
   1   9   1        161.29        172.63        11.19 o                         
   2   9   1        706.69        721.48        24.58 o                         
   3   9   1        398.83        423.73        18.06 o                         
   4   9   1        698.21        720.67        24.22 o                         
   5   9   1        222.48        229.93        10.30 o                         
   6   9   1        463.89        459.45        14.78 o                         
   7   9   1        267.41        282.83         7.29 o                         
   8   9   1        143.62        148.10         4.61 o                         
   9   9   1        241.95        277.55         8.34 o                         
  -8  10   1        101.76        103.10         3.32 o                         
  -7  10   1        100.18         98.72         5.53 o                         
  -6  10   1        127.20        132.86         7.04 o                         
  -5  10   1         95.01        101.07         6.42 o                         
  -4  10   1        237.52        253.67        10.80 o                         
  -3  10   1        165.23        161.87         8.55 o                         
  -2  10   1        133.78        119.69         4.56 o                         
  -1  10   1        519.76        517.03        10.45 o                         
   0  10   1        173.82        158.79         6.69 o                         
   1  10   1        571.72        562.01        13.50 o                         
   2  10   1        115.74        112.93         5.69 o                         
   3  10   1        170.76        158.01         8.53 o                         
   4  10   1        241.85        246.15        10.54 o                         
   5  10   1         97.48         98.51         6.32 o                         
   6  10   1        163.72        175.52         5.36 o                         
   7  10   1        112.20        105.77         3.81 o                         
   8  10   1        117.74        119.51         5.44 o                         
  -7  11   1         51.97         48.51         3.23 o                         
  -6  11   1        156.76        178.54         7.21 o                         
  -5  11   1         73.53         82.94         5.27 o                         
  -4  11   1         59.75         55.84         4.72 o                         
  -3  11   1         60.46         58.43         4.89 o                         
  -2  11   1         68.53         67.68         3.60 o                         
  -1  11   1        108.52        107.70         4.62 o                         
   0  11   1        248.25        275.89        14.00 o                         
   1  11   1        120.29        134.46         7.47 o                         
   2  11   1         49.74         49.68         4.58 o                         
   3  11   1         50.68         52.61         4.65 o                         
   4  11   1         77.98         81.04         5.49 o                         
   5  11   1         72.71         74.41         5.01 o                         
   6  11   1        146.24        155.83         6.54 o                         
   7  11   1         40.65         36.48         2.66 o                         
  -6  12   1         17.45         16.29         1.84 o                         
  -5  12   1        142.45        156.58         6.16 o                         
  -4  12   1        111.78        119.49         5.75 o                         
  -3  12   1         45.42         49.68         3.93 o                         
  -2  12   1         54.94         61.20         7.21 o                         
  -1  12   1         66.20         81.22         3.55 o                         
   0  12   1         49.45         57.73         3.06 o                         
   1  12   1         51.30         63.79         4.67 o                         
   2  12   1         70.99         79.51         5.15 o                         
   3  12   1         55.05         55.46         4.22 o                         
   4  12   1         94.18         93.19         5.13 o                         
   5  12   1        165.00        170.76         6.40 o                         
   6  12   1         20.67         20.48         1.41 o                         
  -4  13   1         57.33         58.67         3.04 o                         
  -3  13   1         39.85         43.84         2.87 o                         
  -2  13   1          6.28          6.23         1.39 o                         
  -1  13   1         86.70         89.23         4.07 o                         
   0  13   1         11.53          5.97         1.51 o                         
   1  13   1         74.16         81.91         4.24 o                         
   2  13   1          1.36          0.55         1.17 o                         
   3  13   1         56.59         57.29         2.23 o                         
   4  13   1         70.48         72.39         2.34 o                         
   0   0   2        385.14        442.18         9.34 o                         
   1   0   2      23106.88      23953.51       364.70 o                         
   2   0   2       5540.13       5598.56        51.21 o                         
   3   0   2        366.04        414.32         6.27 o                         
   4   0   2       4882.35       4914.43        36.83 o                         
   5   0   2       2357.97       2403.22        26.59 o                         
   6   0   2         34.93         26.12         2.68 o                         
   7   0   2       1617.32       1511.64        25.73 o                         
   8   0   2        584.17        542.05        19.67 o                         
   9   0   2         15.95         10.37         3.33 o                         
  10   0   2         38.33         40.30         2.76 o                         
  11   0   2         54.77         48.90         2.69 o                         
  12   0   2          6.58          7.37         1.11 o                         
 -12   1   2        216.42        218.22         4.90 o                         
 -11   1   2        142.56        145.12         4.53 o                         
 -10   1   2        120.95        128.84         4.69 o                         
  -9   1   2        667.38        674.72        24.12 o                         
  -8   1   2        448.36        448.48        18.88 o                         
  -7   1   2        174.36        160.00        10.13 o                         
  -6   1   2        794.02        809.14        12.90 o                         
  -5   1   2        540.54        533.73        12.05 o                         
  -4   1   2        481.21        483.09         7.78 o                         
  -3   1   2       3591.24       3725.21        36.49 o                         
  -2   1   2       2307.07       2420.83        23.12 o                         
  -1   1   2       5243.38       5173.98        47.12 o                         
   0   1   2       2916.60       2853.63        32.23 o                         
   1   1   2       5038.23       4967.95        55.69 o                         
   2   1   2       2196.51       2323.70        19.54 o                         
   3   1   2       3946.82       4054.48        30.18 o                         
   4   1   2        513.89        513.96         5.65 o                         
   5   1   2        616.13        614.69        12.67 o                         
   6   1   2        736.31        735.58        15.08 o                         
   7   1   2        185.23        160.55         9.75 o                         
   8   1   2        428.69        408.54        17.22 o                         
   9   1   2        750.35        740.96        25.72 o                         
  10   1   2        126.30        134.23         3.84 o                         
  11   1   2        140.74        146.58         8.30 o                         
  12   1   2        203.22        209.60        10.89 o                         
 -12   2   2         52.36         54.48         2.74 o                         
 -11   2   2         17.77         18.21         2.56 o                         
 -10   2   2          8.23          7.26         2.35 o                         
  -9   2   2        149.61        153.09         7.76 o                         
  -8   2   2        785.17        769.37        26.02 o                         
  -7   2   2         56.44         70.81         6.95 o                         
  -6   2   2        390.92        408.35        10.76 o                         
  -5   2   2        584.60        682.34        13.62 o                         
  -4   2   2       1021.66       1031.37        24.64 o                         
  -3   2   2        240.76        234.28         4.94 o                         
  -2   2   2        997.44        982.46        14.10 o                         
  -1   2   2       2864.26       2733.63        45.59 o                         
   0   2   2        284.34        322.08         4.89 o                         
   1   2   2       2867.56       2685.28        30.79 o                         
   2   2   2        863.27        839.08        12.78 o                         
   3   2   2        244.49        241.95         3.61 o                         
   4   2   2       1155.34       1189.63        18.39 o                         
   5   2   2        597.06        714.90        36.34 o                         
   6   2   2        417.32        453.34        16.43 o                         
   7   2   2         56.82         70.14         6.97 o                         
   8   2   2        799.33        761.63        25.32 o                         
   9   2   2        151.40        150.36        11.77 o                         
  10   2   2         10.95         11.87         1.39 o                         
  11   2   2         18.94         16.87         1.40 o                         
  12   2   2         48.01         52.81         2.22 o                         
 -12   3   2        159.76        149.92         7.07 o                         
 -11   3   2         17.88         17.54         2.47 o                         
 -10   3   2         20.00         24.55         3.16 o                         
  -9   3   2        226.55        226.24         6.55 o                         
  -8   3   2        139.44        129.36         6.81 o                         
  -7   3   2        154.78        153.10         7.00 o                         
  -6   3   2        292.81        275.59         8.93 o                         
  -5   3   2         15.02         14.31         2.11 o                         
  -4   3   2        317.45        341.16         8.64 o                         
  -3   3   2        697.84        701.67         8.43 o                         
  -2   3   2         58.59         57.24         2.32 o                         
  -1   3   2        281.09        241.00         7.52 o                         
   0   3   2         79.87         64.67         2.15 o                         
   1   3   2        292.80        266.28         3.87 o                         
   2   3   2         37.80         35.86         1.23 o                         
   3   3   2        842.16        853.95        11.36 o                         
   4   3   2        286.04        306.26         8.47 o                         
   5   3   2          5.21          5.65         2.56 o                         
   6   3   2        288.17        272.33        12.98 o                         
   7   3   2        159.80        177.61        11.16 o                         
   8   3   2        128.99        116.93         6.46 o                         
   9   3   2        228.04        237.30         5.44 o                         
  10   3   2         21.92         23.63         1.76 o                         
  11   3   2         31.28         30.52         2.18 o                         
  12   3   2        194.07        200.56         6.44 o                         
 -12   4   2         96.93         87.68         2.52 o                         
 -11   4   2        111.01        112.58         8.79 o                         
 -10   4   2        138.85        138.63         6.52 o                         
  -9   4   2         78.91         62.98         3.58 o                         
  -8   4   2        192.48        148.62        10.80 o                         
  -7   4   2        118.13         96.83         5.81 o                         
  -6   4   2         22.77         26.50         2.98 o                         
  -5   4   2         95.46         92.08         4.90 o                         
  -4   4   2        896.79        943.48        17.13 o                         
  -3   4   2        940.84        991.50        13.30 o                         
  -2   4   2        682.80        729.19        17.61 o                         
  -1   4   2        603.12        708.76        18.81 o                         
   0   4   2       1472.71       1539.79        21.16 o                         
   1   4   2        739.15        855.41        11.30 o                         
   2   4   2        696.91        785.35        19.67 o                         
   3   4   2        940.52        993.59        24.34 o                         
   4   4   2        905.67        965.81        25.15 o                         
   5   4   2        154.88        151.19         9.27 o                         
   6   4   2         21.76         19.98         4.24 o                         
   7   4   2        117.10         97.14         8.50 o                         
   8   4   2        192.14        153.63        11.19 o                         
   9   4   2         66.31         56.39         2.74 o                         
  10   4   2        137.17        140.83         3.89 o                         
  11   4   2        105.55        113.29         3.76 o                         
  12   4   2         96.67         87.89         3.83 o                         
 -12   5   2         58.76         52.16         5.38 o                         
 -11   5   2         52.86         50.60         2.32 o                         
 -10   5   2        181.22        192.36         5.39 o                         
  -9   5   2        214.40        208.66         6.23 o                         
  -8   5   2        469.72        450.78        19.45 o                         
  -7   5   2         88.34         77.59         5.39 o                         
  -6   5   2        556.21        534.66        14.05 o                         
  -5   5   2        386.28        429.89        11.75 o                         
  -4   5   2        161.53        159.33         6.41 o                         
  -3   5   2        446.65        472.90        13.27 o                         
  -2   5   2        816.63        842.34        21.06 o                         
  -1   5   2        239.92        247.56         6.84 o                         
   0   5   2       2681.92       2755.89        36.08 o                         
   1   5   2        206.40        224.46         8.79 o                         
   2   5   2        732.71        751.09        20.31 o                         
   3   5   2        453.08        474.47        16.05 o                         
   4   5   2        147.07        147.28         8.94 o                         
   5   5   2        406.74        451.26        17.63 o                         
   6   5   2        565.79        562.94        21.11 o                         
   7   5   2         87.05         81.26         8.15 o                         
   8   5   2        513.29        535.46        21.82 o                         
   9   5   2        244.91        243.64         5.50 o                         
  10   5   2        172.26        185.71         4.36 o                         
  11   5   2         46.18         46.80         1.85 o                         
  12   5   2         73.53         66.38         2.85 o                         
 -11   6   2         42.28         36.03         1.80 o                         
 -10   6   2        350.14        371.58        11.04 o                         
  -9   6   2         28.76         32.44         3.62 o                         
  -8   6   2        458.65        446.06        14.97 o                         
  -7   6   2        220.50        203.90         8.94 o                         
  -6   6   2        200.70        195.66         8.42 o                         
  -5   6   2        151.71        156.84        10.61 o                         
  -4   6   2        554.76        527.15        19.76 o                         
  -3   6   2        129.33        116.74         5.54 o                         
  -2   6   2        543.19        476.29         8.91 o                         
  -1   6   2       1552.77       1827.39        29.75 o                         
   0   6   2         21.25         23.47         3.98 o                         
   1   6   2       1531.22       1745.84        26.48 o                         
   2   6   2        543.73        479.05        16.34 o                         
   3   6   2        124.97        121.53         8.19 o                         
   4   6   2        656.93        641.20        21.37 o                         
   5   6   2        156.74        166.54        10.78 o                         
   6   6   2        203.13        186.42        11.91 o                         
   7   6   2        219.54        222.26        13.58 o                         
   8   6   2        511.12        496.62        10.08 o                         
   9   6   2         29.15         31.94         2.01 o                         
  10   6   2        356.72        369.74         7.74 o                         
  11   6   2         42.09         35.84         1.46 o                         
 -11   7   2        133.20        129.48         2.91 o                         
 -10   7   2         42.05         39.21         2.10 o                         
  -9   7   2        245.18        260.78         9.70 o                         
  -8   7   2        139.76        137.46         7.64 o                         
  -7   7   2        105.63         94.43         5.32 o                         
  -6   7   2         25.36         20.31         4.50 o                         
  -5   7   2        778.11        705.88        25.25 o                         
  -4   7   2         47.47         53.95         6.61 o                         
  -3   7   2       1710.04       1709.37        28.72 o                         
  -2   7   2          7.61          7.19         2.08 o                         
  -1   7   2        462.69        444.01        20.60 o                         
   0   7   2         31.56         48.06         5.34 o                         
   1   7   2        432.84        426.39        15.62 o                         
   2   7   2          8.93          9.63         2.78 o                         
   3   7   2       1826.77       1828.31        42.55 o                         
   4   7   2         51.77         59.72         6.61 o                         
   5   7   2        774.08        713.69        24.75 o                         
   6   7   2         28.15         32.20         5.29 o                         
   7   7   2        110.90        107.71         5.04 o                         
   8   7   2        125.58        123.49         4.65 o                         
   9   7   2        268.23        275.50         6.68 o                         
  10   7   2         43.29         39.35         2.17 o                         
  11   7   2        129.00        125.74         4.24 o                         
 -10   8   2         14.25         15.87         1.50 o                         
  -9   8   2         68.40         70.98         2.86 o                         
  -8   8   2        138.65        136.96         7.14 o                         
  -7   8   2        539.37        551.68        16.75 o                         
  -6   8   2        234.71        218.78         8.19 o                         
  -5   8   2         66.43         64.63         7.69 o                         
  -4   8   2        832.43        794.52        27.74 o                         
  -3   8   2         30.87         31.62         5.65 o                         
  -2   8   2          2.34          3.36         3.05 o                         
  -1   8   2       1297.92       1264.43        23.55 o                         
   0   8   2        357.22        378.50        16.05 o                         
   1   8   2       1379.69       1375.24        35.50 o                         
   2   8   2          1.88          1.51         2.11 o                         
   3   8   2         31.64         29.32         3.41 o                         
   4   8   2        851.28        873.61        19.27 o                         
   5   8   2        110.54        116.12         6.87 o                         
   6   8   2        233.17        225.85         8.01 o                         
   7   8   2        595.81        594.97        17.08 o                         
   8   8   2        137.47        134.20         4.48 o                         
   9   8   2         70.24         72.10         2.95 o                         
  10   8   2         14.08         12.15         1.84 o                         
  -9   9   2        179.45        173.83         4.39 o                         
  -8   9   2         62.43         65.40         4.48 o                         
  -7   9   2          6.59          5.94         2.35 o                         
  -6   9   2        174.75        184.77         8.98 o                         
  -5   9   2        142.04        139.54         8.05 o                         
  -4   9   2         61.64         53.82         4.34 o                         
  -3   9   2        889.42        875.56        29.92 o                         
  -2   9   2        121.44        129.93         7.15 o                         
  -1   9   2        392.07        379.32        16.94 o                         
   0   9   2        359.32        342.93        16.15 o                         
   1   9   2        429.71        424.64        18.23 o                         
   2   9   2         97.43        100.78         8.67 o                         
   3   9   2        778.31        783.84        26.02 o                         
   4   9   2         55.32         56.01         5.80 o                         
   5   9   2        116.02        108.52         4.72 o                         
   6   9   2        176.29        180.78         5.94 o                         
   7   9   2          4.76          3.60         1.42 o                         
   8   9   2         48.05         45.66         3.74 o                         
   9   9   2        163.21        159.86         5.97 o                         
  -8  10   2        147.04        161.59         4.18 o                         
  -7  10   2         29.98         28.77         3.07 o                         
  -6  10   2         33.09         32.44         3.67 o                         
  -5  10   2        144.81        164.79         8.24 o                         
  -4  10   2        610.15        612.65        17.82 o                         
  -3  10   2        142.99        141.99         5.69 o                         
  -2  10   2        411.18        398.78         7.75 o                         
  -1  10   2        387.55        358.49         7.31 o                         
   0  10   2         37.22         44.92         3.68 o                         
   1  10   2        392.81        367.00        10.54 o                         
   2  10   2        479.55        463.40        30.00 o                         
   3  10   2        148.69        150.06         8.12 o                         
   4  10   2        679.14        680.54        19.09 o                         
   5  10   2        145.87        147.78         7.50 o                         
   6  10   2         37.45         39.17         4.98 o                         
   7  10   2         33.24         30.31         2.14 o                         
   8  10   2        139.73        145.68         5.44 o                         
  -7  11   2         81.00         80.59         4.05 o                         
  -6  11   2        130.93        145.63         6.40 o                         
  -5  11   2        161.95        181.61         7.79 o                         
  -4  11   2        254.06        268.52        10.09 o                         
  -3  11   2        203.89        224.39         8.64 o                         
  -2  11   2          4.61          5.28         1.43 o                         
  -1  11   2        113.72        117.78         4.74 o                         
   0  11   2         44.99         32.24         3.81 o                         
   1  11   2        126.48        121.53         7.11 o                         
   2  11   2          2.53          1.65         2.01 o                         
   3  11   2        178.49        192.99         8.77 o                         
   4  11   2        262.94        277.34        10.30 o                         
   5  11   2        162.22        169.61         7.33 o                         
   6  11   2        114.83        117.70         5.44 o                         
   7  11   2         77.75         65.35         3.26 o                         
  -6  12   2        100.75         98.82         4.05 o                         
  -5  12   2        269.98        295.38         8.70 o                         
  -4  12   2        337.78        350.35        14.23 o                         
  -3  12   2         17.09         20.36         2.66 o                         
  -2  12   2        103.81        114.70         5.45 o                         
  -1  12   2        260.38        248.14         6.33 o                         
   0  12   2          0.10         -1.17         1.68 o                         
   1  12   2        250.38        244.85         9.25 o                         
   2  12   2        109.87        119.67         6.07 o                         
   3  12   2         15.50         17.51         1.80 o                         
   4  12   2        349.89        378.55         7.75 o                         
   5  12   2        283.51        302.42         8.25 o                         
   6  12   2         97.59         97.03         2.79 o                         
  -4  13   2         23.58         19.19         1.68 o                         
  -3  13   2        143.16        145.06         3.53 o                         
  -2  13   2         41.51         48.13         2.87 o                         
  -1  13   2         41.47         46.14         3.02 o                         
   0  13   2        294.58        309.10         8.96 o                         
   1  13   2         48.50         54.45         3.47 o                         
   2  13   2         54.00         63.36         3.64 o                         
   3  13   2        127.34        131.54         6.68 o                         
   4  13   2         28.76         25.95         1.39 o                         
   1   0   3         61.87         73.19         1.85 o                         
   2   0   3       1642.44       1541.64        15.82 o                         
   3   0   3        985.10       1019.49         8.70 o                         
   4   0   3       1872.51       1668.23        19.42 o                         
   5   0   3       1822.83       1878.34        22.32 o                         
   6   0   3        723.06        703.46        11.91 o                         
   7   0   3        844.74        938.70        25.17 o                         
   8   0   3        166.18        193.06        11.86 o                         
   9   0   3        492.17        508.99        20.63 o                         
  10   0   3        430.13        429.08         9.16 o                         
  11   0   3        126.68        130.55        10.01 o                         
  12   0   3          3.97          5.39         1.06 o                         
 -12   1   3         99.52         94.28         6.32 o                         
 -11   1   3        153.05        162.71         6.92 o                         
 -10   1   3        247.68        234.84         9.25 o                         
  -9   1   3         72.07         60.25         6.97 o                         
  -8   1   3        287.02        292.21        14.73 o                         
  -7   1   3       1278.04       1355.36        24.70 o                         
  -6   1   3       1082.52       1188.82        21.06 o                         
  -5   1   3       2843.41       2834.78        38.42 o                         
  -4   1   3         27.38         40.17         2.24 o                         
  -3   1   3        547.20        567.38         7.71 o                         
  -2   1   3       3642.53       3734.53        35.47 o                         
  -1   1   3       7880.34       8178.29        90.86 o                         
   0   1   3       1457.18       1418.62        25.80 o                         
   1   1   3       8170.26       8450.25       132.40 o                         
   2   1   3       3530.38       3526.19        34.27 o                         
   3   1   3        447.08        477.96         5.30 o                         
   4   1   3         26.37         30.14         1.96 o                         
   5   1   3       2764.69       2722.57        36.81 o                         
   6   1   3       1208.25       1300.94        21.90 o                         
   7   1   3       1359.48       1387.17        24.67 o                         
   8   1   3        254.88        245.30         9.36 o                         
   9   1   3         91.66         78.55         7.88 o                         
  10   1   3        237.93        234.54         5.17 o                         
  11   1   3        162.61        184.37         5.14 o                         
  12   1   3         93.59         97.12         3.02 o                         
 -12   2   3        254.93        238.08         4.89 o                         
 -11   2   3        242.63        238.17         8.38 o                         
 -10   2   3         13.58         16.03         2.71 o                         
  -9   2   3        213.45        212.04         7.27 o                         
  -8   2   3        629.17        616.91        15.97 o                         
  -7   2   3        247.42        251.69         7.36 o                         
  -6   2   3        301.71        276.99         8.55 o                         
  -5   2   3        721.38        718.15        11.75 o                         
  -4   2   3       2555.23       2701.48        31.74 o                         
  -3   2   3        914.90        977.36        12.61 o                         
  -2   2   3       2500.35       2571.82        26.56 o                         
  -1   2   3       2913.02       2954.94        51.12 o                         
   0   2   3        207.18        222.57         8.35 o                         
   1   2   3       2847.62       2812.71        27.33 o                         
   2   2   3       2587.43       2672.46        23.70 o                         
   3   2   3        895.48        935.71        10.64 o                         
   4   2   3       2480.41       2631.67        28.56 o                         
   5   2   3        704.93        711.12        11.49 o                         
   6   2   3        321.75        311.08        15.66 o                         
   7   2   3        239.21        239.37         8.81 o                         
   8   2   3        651.58        656.02        16.37 o                         
   9   2   3        217.18        223.83         4.53 o                         
  10   2   3         12.51         12.34         1.39 o                         
  11   2   3        241.70        237.11         6.23 o                         
  12   2   3        244.41        241.69        12.34 o                         
 -12   3   3        297.73        273.02         4.28 o                         
 -11   3   3         20.23         23.79         2.66 o                         
 -10   3   3        275.56        279.42         7.14 o                         
  -9   3   3        372.01        399.42         8.97 o                         
  -8   3   3        399.53        390.30        12.27 o                         
  -7   3   3        350.25        344.19         9.81 o                         
  -6   3   3         34.44         23.89         2.88 o                         
  -5   3   3        191.96        204.15         5.77 o                         
  -4   3   3        671.87        672.65        10.73 o                         
  -3   3   3       2730.99       2783.14        28.64 o                         
  -2   3   3       2840.29       2853.78        29.22 o                         
  -1   3   3        657.62        682.14        16.79 o                         
   0   3   3        533.13        500.11         8.34 o                         
   1   3   3        748.96        778.76         8.62 o                         
   2   3   3       2826.91       2847.27        25.29 o                         
   3   3   3       2705.07       2814.05        29.91 o                         
   4   3   3        687.19        716.75        11.10 o                         
   5   3   3        199.48        224.67         5.96 o                         
   6   3   3         25.25         20.34         2.64 o                         
   7   3   3        342.81        331.10        12.03 o                         
   8   3   3        382.35        365.32        11.85 o                         
   9   3   3        392.33        422.82         6.51 o                         
  10   3   3        272.27        290.80         5.74 o                         
  11   3   3         32.69         37.58         1.79 o                         
  12   3   3        295.94        292.55         7.98 o                         
 -12   4   3         11.30         10.67         0.82 o                         
 -11   4   3        392.78        397.84        10.42 o                         
 -10   4   3        332.18        353.24        15.04 o                         
  -9   4   3        906.53        945.90        16.70 o                         
  -8   4   3         80.44         81.04         8.07 o                         
  -7   4   3        257.99        277.33        13.14 o                         
  -6   4   3        255.40        245.90        16.09 o                         
  -5   4   3        228.36        240.77         8.25 o                         
  -4   4   3        537.77        532.80        12.09 o                         
  -3   4   3        391.16        361.66         8.84 o                         
  -2   4   3        143.92        169.03         8.41 o                         
  -1   4   3        718.05        776.09        13.23 o                         
   0   4   3        112.49        113.26         6.11 o                         
   1   4   3        780.30        857.72        14.02 o                         
   2   4   3        101.53        128.76         7.14 o                         
   3   4   3        392.41        371.80        13.46 o                         
   4   4   3        582.88        572.57        18.61 o                         
   5   4   3        206.46        215.79        11.50 o                         
   6   4   3        241.75        240.47        12.98 o                         
   7   4   3        259.57        257.89        14.23 o                         
   8   4   3         75.01         74.69         7.88 o                         
   9   4   3        920.72        949.69        14.05 o                         
  10   4   3        271.19        290.16         9.05 o                         
  11   4   3        374.58        413.51         7.81 o                         
  12   4   3          8.89          7.95         1.37 o                         
 -11   5   3         22.30         23.95         1.57 o                         
 -10   5   3        557.37        574.91        10.37 o                         
  -9   5   3        149.77        163.86         8.41 o                         
  -8   5   3         23.36         22.55         2.77 o                         
  -7   5   3         39.82         31.54         3.49 o                         
  -6   5   3         10.64         10.22         2.19 o                         
  -5   5   3       1149.81       1171.80        21.89 o                         
  -4   5   3        387.68        395.90        16.07 o                         
  -3   5   3       1215.30       1177.84        30.02 o                         
  -2   5   3        569.85        565.96        18.04 o                         
  -1   5   3       1014.89       1135.32        26.35 o                         
   0   5   3        988.50       1014.17        24.39 o                         
   1   5   3       1125.66       1198.08        27.98 o                         
   2   5   3        529.55        535.56        16.98 o                         
   3   5   3       1110.48       1128.35        28.70 o                         
   4   5   3        399.39        378.00        15.50 o                         
   5   5   3       1102.25       1120.82        31.09 o                         
   6   5   3         11.58          9.70         3.04 o                         
   7   5   3         55.29         43.46         6.11 o                         
   8   5   3         14.55         17.10         1.60 o                         
   9   5   3        161.99        184.77         4.70 o                         
  10   5   3        585.79        613.84        11.86 o                         
  11   5   3         28.33         30.52         1.82 o                         
 -11   6   3         79.48         80.28         2.13 o                         
 -10   6   3        298.84        307.09         9.94 o                         
  -9   6   3        192.75        208.97         9.08 o                         
  -8   6   3         51.18         51.03         4.91 o                         
  -7   6   3        214.59        211.53        13.42 o                         
  -6   6   3       1000.95       1014.70        31.53 o                         
  -5   6   3        154.43        150.40        10.68 o                         
  -4   6   3        181.30        178.42        11.19 o                         
  -3   6   3         60.26         65.97         6.64 o                         
  -2   6   3        206.49        186.10         6.99 o                         
  -1   6   3        226.69        170.35         8.91 o                         
   0   6   3         98.95        135.18         7.86 o                         
   1   6   3        228.49        190.71         9.80 o                         
   2   6   3        223.78        212.37        10.73 o                         
   3   6   3         56.04         57.71         5.94 o                         
   4   6   3        183.93        171.50        10.64 o                         
   5   6   3        134.77        124.19         9.56 o                         
   6   6   3       1064.93       1032.81        31.67 o                         
   7   6   3        169.95        163.43        11.81 o                         
   8   6   3         58.18         53.98         2.66 o                         
   9   6   3        178.85        182.05         4.49 o                         
  10   6   3        298.35        320.35         5.58 o                         
  11   6   3         97.94         89.69         2.70 o                         
 -10   7   3        118.38        123.39         4.73 o                         
  -9   7   3        327.31        318.37        10.90 o                         
  -8   7   3        724.93        723.59        19.69 o                         
  -7   7   3        217.22        214.86         9.99 o                         
  -6   7   3         12.44         11.88         3.83 o                         
  -5   7   3        361.63        373.40        17.94 o                         
  -4   7   3        253.31        244.83        13.92 o                         
  -3   7   3       1065.19       1020.35        30.50 o                         
  -2   7   3        904.04        943.07        28.82 o                         
  -1   7   3        566.12        605.77        19.43 o                         
   0   7   3        751.44        773.99        22.90 o                         
   1   7   3        628.48        680.13        21.58 o                         
   2   7   3        900.61        934.88        26.97 o                         
   3   7   3       1085.82       1048.45        29.97 o                         
   4   7   3        256.50        229.09        13.03 o                         
   5   7   3        379.96        388.37        17.94 o                         
   6   7   3         11.71          9.63         3.21 o                         
   7   7   3        223.52        213.22         6.40 o                         
   8   7   3        687.78        695.62        12.55 o                         
   9   7   3        302.53        309.36         5.64 o                         
  10   7   3        118.20        131.72         8.72 o                         
 -10   8   3        141.66        126.18         2.64 o                         
  -9   8   3         78.00         80.34         2.98 o                         
  -8   8   3        303.84        350.24        11.83 o                         
  -7   8   3         43.70         55.43         4.96 o                         
  -6   8   3         10.23         13.82         3.35 o                         
  -5   8   3         62.09         58.91         7.62 o                         
  -4   8   3       2337.98       2194.38        53.45 o                         
  -3   8   3       1488.72       1463.47        40.13 o                         
  -2   8   3        998.04        989.36        20.76 o                         
  -1   8   3        370.70        347.58        11.18 o                         
   0   8   3        239.30        296.79        14.21 o                         
   1   8   3        335.50        362.19        15.72 o                         
   2   8   3       1007.38       1021.60        29.78 o                         
   3   8   3       1520.10       1539.05        39.84 o                         
   4   8   3       2377.25       2331.63        44.85 o                         
   5   8   3         81.68         82.74         8.19 o                         
   6   8   3          9.18         10.97         3.02 o                         
   7   8   3         37.97         40.39         4.19 o                         
   8   8   3        333.89        373.87         7.91 o                         
   9   8   3         94.66         93.21         5.08 o                         
  10   8   3        156.26        129.05        15.01 o                         
  -9   9   3        274.02        262.44         7.79 o                         
  -8   9   3         79.90         85.14         5.05 o                         
  -7   9   3        312.91        329.68        11.52 o                         
  -6   9   3         83.15         82.12         5.94 o                         
  -5   9   3        881.23        841.57        22.30 o                         
  -4   9   3        131.76        133.47         5.43 o                         
  -3   9   3       1476.82       1367.04        39.38 o                         
  -2   9   3        459.33        412.64        12.89 o                         
  -1   9   3        219.25        209.64         9.01 o                         
   0   9   3        278.60        256.02        13.89 o                         
   1   9   3        184.02        180.39        11.81 o                         
   2   9   3        414.39        398.41        17.90 o                         
   3   9   3       1407.53       1446.82        38.47 o                         
   4   9   3        113.36        112.08         8.03 o                         
   5   9   3        821.28        809.59        14.62 o                         
   6   9   3         60.70         51.39         3.07 o                         
   7   9   3        307.50        330.85        10.90 o                         
   8   9   3         91.48         99.18         5.27 o                         
   9   9   3        270.94        268.57         7.79 o                         
  -8  10   3         60.69         62.79         3.59 o                         
  -7  10   3        132.34        147.83         6.61 o                         
  -6  10   3        264.78        293.72        10.49 o                         
  -5  10   3        360.13        361.33        12.50 o                         
  -4  10   3         73.34         70.55         5.53 o                         
  -3  10   3        102.74         93.89         5.20 o                         
  -2  10   3        114.16        109.22         4.84 o                         
  -1  10   3        331.76        317.53        10.05 o                         
   0  10   3         72.86         74.12         4.62 o                         
   1  10   3        345.17        333.15         9.99 o                         
   2  10   3        136.15        131.93         7.59 o                         
   3  10   3        108.84         96.85         6.40 o                         
   4  10   3         74.94         74.26         5.53 o                         
   5  10   3        419.03        421.96        13.27 o                         
   6  10   3        248.40        265.78         6.48 o                         
   7  10   3        167.01        167.67         6.42 o                         
   8  10   3         64.73         62.11         2.79 o                         
  -7  11   3         18.35         16.39         1.89 o                         
  -6  11   3        100.24         93.69         4.84 o                         
  -5  11   3         82.42         83.56         5.03 o                         
  -4  11   3        198.43        184.46         7.98 o                         
  -3  11   3         36.93         38.14         2.76 o                         
  -2  11   3        142.53        146.37        10.36 o                         
  -1  11   3         29.82         25.35         3.43 o                         
   0  11   3         46.83         44.73         4.36 o                         
   1  11   3         16.77         16.78         2.11 o                         
   2  11   3        149.99        161.51         7.95 o                         
   3  11   3         30.31         30.54         3.52 o                         
   4  11   3        171.27        157.68         7.33 o                         
   5  11   3         79.13         84.06         4.93 o                         
   6  11   3         71.73         66.21         2.81 o                         
   7  11   3         21.47         17.87         1.94 o                         
  -6  12   3         17.92         15.04         1.58 o                         
  -5  12   3          3.27          5.15         1.41 o                         
  -4  12   3         52.84         54.26         4.52 o                         
  -3  12   3         60.84         59.82         3.83 o                         
  -2  12   3        145.60        161.51         4.72 o                         
  -1  12   3         22.78         22.64         2.85 o                         
   0  12   3          6.53         14.13         2.47 o                         
   1  12   3         29.09         31.21         3.26 o                         
   2  12   3        126.29        140.50         4.57 o                         
   3  12   3         67.75         74.83         3.23 o                         
   4  12   3         51.64         64.16         2.81 o                         
   5  12   3          3.98          5.85         1.00 o                         
   6  12   3         21.85         23.19         1.96 o                         
  -3  13   3        171.71        165.66         5.22 o                         
  -2  13   3        115.53        124.81         4.98 o                         
  -1  13   3         24.19         24.55         2.32 o                         
   0  13   3        282.64        306.78         8.79 o                         
   1  13   3         19.62         21.56         2.20 o                         
   2  13   3         98.23        110.22         4.67 o                         
   3  13   3        175.52        176.79         5.57 o                         
   0   0   4        570.58        571.52        13.87 o                         
   1   0   4        682.84        647.34         7.27 o                         
   2   0   4       5150.81       5088.38        37.46 o                         
   3   0   4        753.89        881.50        16.62 o                         
   4   0   4        299.53        312.37         6.50 o                         
   5   0   4       2870.59       3227.75        35.04 o                         
   6   0   4       3466.37       3584.40        75.27 o                         
   7   0   4         99.68         95.78         7.02 o                         
   8   0   4       2977.07       3034.85        64.80 o                         
   9   0   4         67.69         76.61         3.36 o                         
  10   0   4          0.75          3.74         2.12 o                         
  11   0   4         36.35         29.87         2.08 o                         
  12   0   4        230.95        234.82        13.65 o                         
 -12   1   4         82.69         83.17         6.55 o                         
 -11   1   4         22.73         21.72         3.50 o                         
 -10   1   4        126.25        125.70         6.49 o                         
  -9   1   4         68.77         67.42         4.24 o                         
  -8   1   4        558.71        567.87        21.70 o                         
  -7   1   4        824.28        798.88        25.49 o                         
  -6   1   4         58.52         59.08         7.43 o                         
  -5   1   4        598.77        603.29        10.75 o                         
  -4   1   4       1791.25       1784.59        21.33 o                         
  -3   1   4        327.35        332.19         8.01 o                         
  -2   1   4       2204.88       2218.86        23.17 o                         
  -1   1   4       2591.94       2482.39        21.36 o                         
   0   1   4       3462.15       3570.66        42.90 o                         
   1   1   4       2565.50       2456.13        24.98 o                         
   2   1   4       2179.95       2174.15        17.76 o                         
   3   1   4        344.84        351.74         5.60 o                         
   4   1   4       1925.28       1925.91        22.48 o                         
   5   1   4        526.82        531.03        13.38 o                         
   6   1   4         68.29         66.63         3.52 o                         
   7   1   4        765.75        781.11        17.23 o                         
   8   1   4        605.04        630.04        22.90 o                         
   9   1   4         58.08         50.60         2.28 o                         
  10   1   4        143.44        142.75         3.87 o                         
  11   1   4         28.19         29.27         2.07 o                         
  12   1   4         78.27         83.88         7.14 o                         
 -12   2   4         30.51         31.33         1.30 o                         
 -11   2   4        142.74        168.24         6.64 o                         
 -10   2   4         36.42         30.04         3.26 o                         
  -9   2   4        604.40        607.47        13.70 o                         
  -8   2   4        240.93        240.21        13.44 o                         
  -7   2   4        332.94        393.74         9.70 o                         
  -6   2   4         71.21         71.49         3.70 o                         
  -5   2   4        181.58        181.23         5.50 o                         
  -4   2   4        306.74        269.98         6.29 o                         
  -3   2   4       1332.69       1250.22        15.66 o                         
  -2   2   4         42.73         46.38         3.93 o                         
  -1   2   4       2476.76       2345.52        24.65 o                         
   0   2   4       1234.75       1206.07        13.29 o                         
   1   2   4       2398.20       2326.26        18.72 o                         
   2   2   4         47.80         55.38         2.04 o                         
   3   2   4       1416.82       1344.43        16.65 o                         
   4   2   4        301.64        256.65         6.11 o                         
   5   2   4        192.74        200.03         6.44 o                         
   6   2   4         73.30         70.64         5.34 o                         
   7   2   4        300.86        349.97        11.01 o                         
   8   2   4        239.03        250.11         9.93 o                         
   9   2   4        577.85        591.81         8.60 o                         
  10   2   4         41.37         36.46         2.02 o                         
  11   2   4        148.62        161.98         4.60 o                         
  12   2   4         31.35         31.99         2.07 o                         
 -12   3   4        135.39        119.51         2.43 o                         
 -11   3   4         73.08         70.00         2.91 o                         
 -10   3   4         47.91         55.26         3.16 o                         
  -9   3   4         51.66         53.59         4.48 o                         
  -8   3   4        463.98        490.82        13.99 o                         
  -7   3   4        272.59        273.97         8.05 o                         
  -6   3   4         62.26         71.85         3.86 o                         
  -5   3   4        305.12        323.51        11.75 o                         
  -4   3   4        235.37        213.54         5.63 o                         
  -3   3   4         61.50         70.74         2.89 o                         
  -2   3   4        173.83        158.08         7.83 o                         
  -1   3   4       1259.29       1276.08        18.64 o                         
   0   3   4       1225.54       1144.66        11.82 o                         
   1   3   4       1279.94       1320.69        15.89 o                         
   2   3   4        123.21        100.84         4.09 o                         
   3   3   4         69.60         81.39         4.14 o                         
   4   3   4        274.32        257.75         6.29 o                         
   5   3   4        311.25        319.06        10.75 o                         
   6   3   4         71.67         85.58         4.26 o                         
   7   3   4        268.64        286.44        10.53 o                         
   8   3   4        494.67        502.29        15.86 o                         
   9   3   4         43.30         46.25         2.40 o                         
  10   3   4         65.86         70.80         2.63 o                         
  11   3   4         90.42         91.80         3.25 o                         
  12   3   4        148.72        116.02         2.74 o                         
 -12   4   4        103.73         86.53         2.35 o                         
 -11   4   4         55.59         49.58         1.94 o                         
 -10   4   4        101.74        100.81         3.92 o                         
  -9   4   4        195.55        205.57         6.19 o                         
  -8   4   4        428.07        387.20        13.71 o                         
  -7   4   4          4.19          0.68         4.62 o                         
  -6   4   4        717.46        718.09        16.70 o                         
  -5   4   4        118.33        121.14         5.92 o                         
  -4   4   4        345.72        348.99        14.59 o                         
  -3   4   4         94.49        100.76         7.19 o                         
  -2   4   4        367.14        415.42        14.35 o                         
  -1   4   4       1443.12       1494.75        32.10 o                         
   0   4   4        307.44        437.47         9.62 o                         
   1   4   4       1472.79       1557.49        33.20 o                         
   2   4   4        431.77        500.77        16.00 o                         
   3   4   4         99.51        115.55         5.21 o                         
   4   4   4        331.09        351.51         9.94 o                         
   5   4   4        126.46        136.50         6.32 o                         
   6   4   4        690.14        661.76        23.26 o                         
   7   4   4          6.21          8.53         3.14 o                         
   8   4   4        407.63        384.59        18.16 o                         
   9   4   4        191.88        197.79         5.01 o                         
  10   4   4         93.22         92.23         3.03 o                         
  11   4   4         57.81         55.70         3.62 o                         
  12   4   4        104.63         84.95         5.25 o                         
 -11   5   4          2.78          1.62         0.82 o                         
 -10   5   4         71.16         70.26         4.72 o                         
  -9   5   4        211.35        234.36         9.92 o                         
  -8   5   4         48.55         61.06         5.51 o                         
  -7   5   4       1399.98       1435.56        39.31 o                         
  -6   5   4         10.69         16.27         4.00 o                         
  -5   5   4        240.32        246.31        13.42 o                         
  -4   5   4         55.98         63.10         6.44 o                         
  -3   5   4        318.18        330.26        14.16 o                         
  -2   5   4       1706.68       1732.04        38.76 o                         
  -1   5   4        748.31        751.27        14.89 o                         
   0   5   4        179.77        211.93         6.89 o                         
   1   5   4        776.05        769.10        21.56 o                         
   2   5   4       1657.39       1730.02        38.62 o                         
   3   5   4        327.39        344.58        14.37 o                         
   4   5   4         70.49         82.89         7.35 o                         
   5   5   4        191.26        206.64        12.17 o                         
   6   5   4         12.56         11.40         3.28 o                         
   7   5   4       1507.80       1482.25        40.56 o                         
   8   5   4         41.37         42.50         2.82 o                         
   9   5   4        225.63        240.50         5.37 o                         
  10   5   4         73.87         76.19         2.65 o                         
  11   5   4          0.44          1.70         0.82 o                         
 -11   6   4        277.97        259.36         4.88 o                         
 -10   6   4         80.17         77.95         3.34 o                         
  -9   6   4        826.90        932.51        22.42 o                         
  -8   6   4         57.01         53.59         5.05 o                         
  -7   6   4          3.30          8.08         2.11 o                         
  -6   6   4        104.08         90.51         8.72 o                         
  -5   6   4        655.97        622.23        23.26 o                         
  -4   6   4        276.20        247.15        13.51 o                         
  -3   6   4        613.62        558.65        20.39 o                         
  -2   6   4        446.48        451.32        11.89 o                         
  -1   6   4         15.32         10.94         1.95 o                         
   0   6   4        176.08        249.33         8.18 o                         
   1   6   4          5.36          1.13         1.96 o                         
   2   6   4        430.25        440.41        16.77 o                         
   3   6   4        624.30        561.67        20.17 o                         
   4   6   4        264.18        234.82        13.01 o                         
   5   6   4        642.36        613.41        22.88 o                         
   6   6   4         99.76         99.49         9.10 o                         
   7   6   4          3.92          5.41         1.26 o                         
   8   6   4         55.97         47.44         2.50 o                         
   9   6   4        865.07        906.86        11.99 o                         
  10   6   4         78.57         86.42         3.27 o                         
  11   6   4        267.76        247.81         8.96 o                         
 -10   7   4        283.39        285.33         5.57 o                         
  -9   7   4         59.71         57.67         3.09 o                         
  -8   7   4         74.24         76.98         3.83 o                         
  -7   7   4        206.07        230.93        10.37 o                         
  -6   7   4        425.86        411.76        20.90 o                         
  -5   7   4        461.92        459.43        20.34 o                         
  -4   7   4        353.00        318.30        16.29 o                         
  -3   7   4         49.52         50.33         5.33 o                         
  -2   7   4        878.73        881.87        30.83 o                         
  -1   7   4        364.48        302.27         9.88 o                         
   0   7   4        216.92        203.63        11.21 o                         
   1   7   4        384.08        336.60        15.00 o                         
   2   7   4        833.16        845.43        26.33 o                         
   3   7   4         51.10         37.47         5.73 o                         
   4   7   4        351.05        310.01        15.72 o                         
   5   7   4        474.73        470.16        20.15 o                         
   6   7   4        415.15        396.78        11.11 o                         
   7   7   4        165.04        164.38         4.44 o                         
   8   7   4         89.05         84.69         3.02 o                         
   9   7   4         64.94         63.62         2.99 o                         
  10   7   4        282.10        273.12         8.15 o                         
 -10   8   4          1.39          1.41         0.91 o                         
  -9   8   4         39.69         36.16         1.95 o                         
  -8   8   4        204.39        225.28         9.06 o                         
  -7   8   4        232.96        238.43        10.09 o                         
  -6   8   4        452.70        431.73        14.78 o                         
  -5   8   4         36.54         28.36         8.86 o                         
  -4   8   4        423.52        424.21        19.67 o                         
  -3   8   4        292.48        275.78        15.26 o                         
  -2   8   4        188.33        187.74        14.31 o                         
  -1   8   4         45.57         59.15         4.67 o                         
   0   8   4       1861.06       1869.83        44.44 o                         
   1   8   4         46.01         62.79         6.83 o                         
   2   8   4        220.72        212.94        12.60 o                         
   3   8   4        302.53        305.61        15.69 o                         
   4   8   4        405.13        428.79        19.21 o                         
   5   8   4         39.84         28.08         2.94 o                         
   6   8   4        513.52        486.52        15.19 o                         
   7   8   4        232.73        238.10         9.70 o                         
   8   8   4        231.76        245.76         9.22 o                         
   9   8   4         36.00         37.47         3.21 o                         
  10   8   4          1.66          0.60         1.03 o                         
  -9   9   4         30.64         28.22         2.32 o                         
  -8   9   4        165.25        177.03         7.11 o                         
  -7   9   4        408.70        433.46        13.25 o                         
  -6   9   4         12.50         14.11         2.85 o                         
  -5   9   4        282.62        288.05        11.45 o                         
  -4   9   4        313.92        286.06         8.05 o                         
  -3   9   4         46.19         47.51         2.96 o                         
  -2   9   4        344.22        301.72        10.92 o                         
  -1   9   4         23.04         33.11         5.27 o                         
   0   9   4         59.56         74.24         7.67 o                         
   1   9   4         38.89         46.52         6.28 o                         
   2   9   4        331.39        309.56        15.74 o                         
   3   9   4         42.08         40.61         2.97 o                         
   4   9   4        280.02        264.98        10.78 o                         
   5   9   4        235.57        248.58         7.00 o                         
   6   9   4          9.39         12.84         2.73 o                         
   7   9   4        361.97        379.96        11.59 o                         
   8   9   4        145.71        152.78         4.60 o                         
   9   9   4         26.81         22.54         2.11 o                         
  -8  10   4        157.87        157.07         3.77 o                         
  -7  10   4         57.97         59.63         3.98 o                         
  -6  10   4         86.67         98.08         5.70 o                         
  -5  10   4        383.57        390.46        12.65 o                         
  -4  10   4         48.41         53.18         4.62 o                         
  -3  10   4        537.86        557.06        11.54 o                         
  -2  10   4        174.51        170.45         8.53 o                         
  -1  10   4         38.47         41.54         4.50 o                         
   0  10   4         10.53          7.91         2.64 o                         
   1  10   4         34.02         33.39         2.85 o                         
   2  10   4        183.39        194.07         9.18 o                         
   3  10   4        552.93        575.13        16.86 o                         
   4  10   4         49.01         43.26         4.10 o                         
   5  10   4        448.03        429.07        12.82 o                         
   6  10   4         89.02         99.39         5.13 o                         
   7  10   4         47.71         48.33         2.39 o                         
   8  10   4        165.07        156.53         8.26 o                         
  -7  11   4        103.67        105.09         2.90 o                         
  -6  11   4         66.32         66.81         3.88 o                         
  -5  11   4        219.73        226.74         8.12 o                         
  -4  11   4         72.33         76.36         3.45 o                         
  -3  11   4         17.19         17.30         2.71 o                         
  -2  11   4        119.29        144.31         7.31 o                         
  -1  11   4        230.48        226.57         9.44 o                         
   0  11   4        121.58        127.13         7.02 o                         
   1  11   4        228.44        220.55         6.53 o                         
   2  11   4        108.95        115.57         5.26 o                         
   3  11   4         14.36         14.77         1.91 o                         
   4  11   4         44.25         40.98         2.64 o                         
   5  11   4        226.47        232.41         8.47 o                         
   6  11   4         61.96         61.30         3.88 o                         
   7  11   4         84.78         83.75         3.62 o                         
  -5  12   4        125.30        115.28         4.34 o                         
  -4  12   4        210.00        214.78         4.78 o                         
  -3  12   4         25.85         28.10         1.86 o                         
  -2  12   4         36.63         30.86         2.90 o                         
  -1  12   4          0.94          3.79         1.77 o                         
   0  12   4        161.82        195.38         7.81 o                         
   1  12   4          1.77          1.20         1.05 o                         
   2  12   4         39.51         34.60         2.74 o                         
   3  12   4         29.45         31.02         2.06 o                         
   4  12   4        211.63        218.13         5.67 o                         
   5  12   4        119.28        113.56         8.36 o                         
  -3  13   4          5.78          8.07         1.17 o                         
  -2  13   4         29.49         31.91         2.40 o                         
  -1  13   4        100.06        105.17         4.50 o                         
   0  13   4          7.35          8.33         1.08 o                         
   1  13   4        100.40        104.40         9.62 o                         
   2  13   4         21.73         22.45         1.35 o                         
   3  13   4          5.10          5.77         1.13 o                         
   1   0   5         46.44         65.04         2.30 o                         
   2   0   5       2133.23       2381.30        25.67 o                         
   3   0   5        211.71        136.88         5.16 o                         
   4   0   5        552.61        556.34        19.85 o                         
   5   0   5       1610.00       1555.72        25.57 o                         
   6   0   5       1595.22       1833.91        57.88 o                         
   7   0   5         58.91         67.38         4.92 o                         
   8   0   5       1621.53       1842.30        45.97 o                         
   9   0   5        267.55        266.16         7.09 o                         
  10   0   5        186.21        174.41         5.24 o                         
  11   0   5        104.35        102.45         3.53 o                         
  12   0   5         95.80         91.61         3.83 o                         
 -12   1   5         26.45         25.68         2.04 o                         
 -11   1   5         32.14         30.07         2.08 o                         
 -10   1   5         82.68         87.48         3.97 o                         
  -9   1   5         76.74         70.21         5.05 o                         
  -8   1   5        218.81        239.87        13.80 o                         
  -7   1   5        506.21        494.10        31.81 o                         
  -6   1   5        116.60        132.17         6.46 o                         
  -5   1   5        131.59        144.44         6.89 o                         
  -4   1   5        183.71        166.77         7.81 o                         
  -3   1   5       1350.01       1487.87        32.01 o                         
  -2   1   5       2654.40       2606.28        28.24 o                         
  -1   1   5       4026.64       3954.00        55.69 o                         
   0   1   5         32.98         24.80         1.83 o                         
   1   1   5       3945.92       3904.90        33.38 o                         
   2   1   5       2787.78       2714.21        24.86 o                         
   3   1   5       1239.17       1374.03        17.24 o                         
   4   1   5        153.84        135.28         4.43 o                         
   5   1   5        163.27        163.98         5.43 o                         
   6   1   5        102.54        106.85         5.81 o                         
   7   1   5        424.48        421.78        15.76 o                         
   8   1   5        260.90        278.61        14.92 o                         
   9   1   5         86.37         78.75         3.05 o                         
  10   1   5         62.74         75.97         3.46 o                         
  11   1   5         33.85         31.80         2.04 o                         
  12   1   5         19.02         15.47         1.14 o                         
 -12   2   5        404.71        359.58        31.91 o                         
 -11   2   5        123.61        127.64         3.32 o                         
 -10   2   5        160.98        165.54         7.11 o                         
  -9   2   5         57.14         59.63         4.62 o                         
  -8   2   5        139.35        161.37         7.83 o                         
  -7   2   5        211.97        211.45         8.78 o                         
  -6   2   5        448.75        455.50        12.58 o                         
  -5   2   5         71.23         82.44         4.81 o                         
  -4   2   5        104.93         75.79         4.47 o                         
  -3   2   5       1684.13       1944.74        40.53 o                         
  -2   2   5       2156.01       2224.28        43.55 o                         
  -1   2   5        480.06        463.71         9.52 o                         
   0   2   5       1213.91       1134.33        17.05 o                         
   1   2   5        563.23        570.70         8.93 o                         
   2   2   5       2030.28       2117.42        29.31 o                         
   3   2   5       1692.68       1872.98        36.07 o                         
   4   2   5         92.90         72.60         3.39 o                         
   5   2   5         49.85         56.41         3.24 o                         
   6   2   5        425.39        434.48         9.79 o                         
   7   2   5        184.16        182.87         6.42 o                         
   8   2   5        122.01        143.50        10.49 o                         
   9   2   5         62.48         65.87         2.81 o                         
  10   2   5        152.17        158.30         8.90 o                         
  11   2   5        106.33        112.94         3.60 o                         
  12   2   5        365.93        326.08         5.47 o                         
 -12   3   5         14.32          9.18         1.29 o                         
 -11   3   5        316.61        327.37         5.49 o                         
 -10   3   5         50.48         50.82         4.06 o                         
  -9   3   5         25.71         33.54         3.38 o                         
  -8   3   5         59.88         60.97         4.93 o                         
  -7   3   5        379.11        377.93        11.97 o                         
  -6   3   5         94.42         94.03         7.22 o                         
  -5   3   5        125.11        109.78         5.58 o                         
  -4   3   5        744.44        783.98        23.31 o                         
  -3   3   5       1110.38       1243.07        30.21 o                         
  -2   3   5       1327.59       1342.03        30.42 o                         
  -1   3   5        495.65        501.79        15.26 o                         
   0   3   5        218.89        234.27         4.50 o                         
   1   3   5        538.55        545.29         9.03 o                         
   2   3   5       1250.11       1245.45        20.28 o                         
   3   3   5       1108.92       1264.97        21.16 o                         
   4   3   5        692.97        725.64        15.24 o                         
   5   3   5        115.80         95.87         5.33 o                         
   6   3   5         86.06         82.90         4.16 o                         
   7   3   5        416.36        430.57        19.26 o                         
   8   3   5         76.59         81.14         5.65 o                         
   9   3   5         20.94         23.98         1.85 o                         
  10   3   5         71.94         68.62         3.18 o                         
  11   3   5        292.14        307.19        10.86 o                         
  12   3   5         21.81         15.62         1.51 o                         
 -11   4   5        165.35        158.66         3.95 o                         
 -10   4   5        385.56        375.18         6.60 o                         
  -9   4   5         98.29        102.32         6.61 o                         
  -8   4   5         55.86         63.46         7.21 o                         
  -7   4   5         19.02         20.67         4.46 o                         
  -6   4   5         69.64         70.38         7.33 o                         
  -5   4   5        162.35        144.36        10.13 o                         
  -4   4   5        917.08        918.35        27.02 o                         
  -3   4   5        186.30        179.98         9.99 o                         
  -2   4   5        457.44        440.57        15.50 o                         
  -1   4   5         35.55         19.14         3.11 o                         
   0   4   5       1038.95       1104.90        18.38 o                         
   1   4   5         38.14         23.09         3.45 o                         
   2   4   5        505.40        522.09        17.18 o                         
   3   4   5        124.37        110.84         5.41 o                         
   4   4   5        814.06        847.72        17.49 o                         
   5   4   5        138.15        134.19         6.57 o                         
   6   4   5         64.26         59.05         4.56 o                         
   7   4   5         13.16         10.90         3.76 o                         
   8   4   5         45.18         48.77         2.39 o                         
   9   4   5         67.32         73.25         2.48 o                         
  10   4   5        388.90        387.76         6.42 o                         
  11   4   5        136.72        146.73         5.63 o                         
 -11   5   5        130.03        109.78         3.25 o                         
 -10   5   5        111.74        118.43         4.29 o                         
  -9   5   5        128.70        147.88         7.62 o                         
  -8   5   5         54.59         65.04         5.53 o                         
  -7   5   5        623.49        584.48        23.07 o                         
  -6   5   5         62.23         67.32         7.47 o                         
  -5   5   5        143.19        145.08        10.52 o                         
  -4   5   5        642.11        619.79        22.09 o                         
  -3   5   5        213.24        206.07        11.40 o                         
  -2   5   5        870.14        881.22        25.06 o                         
  -1   5   5        372.66        395.23        10.46 o                         
   0   5   5        141.15        173.92         9.44 o                         
   1   5   5        356.72        358.69        14.28 o                         
   2   5   5        948.76        992.04        27.21 o                         
   3   5   5        223.32        215.03        11.59 o                         
   4   5   5        721.23        718.03        23.88 o                         
   5   5   5        132.61        147.04        10.47 o                         
   6   5   5         68.29         71.51         7.64 o                         
   7   5   5        591.08        548.61        22.16 o                         
   8   5   5         36.09         39.53         2.36 o                         
   9   5   5        153.51        160.65         4.43 o                         
  10   5   5        111.32        119.26         3.97 o                         
  11   5   5        125.46        122.45         3.31 o                         
 -11   6   5        161.75        140.27         6.94 o                         
 -10   6   5         23.60         20.98         2.87 o                         
  -9   6   5         84.07         92.99         5.73 o                         
  -8   6   5        451.19        463.76        17.64 o                         
  -7   6   5         79.69         70.43         5.87 o                         
  -6   6   5        358.98        351.41        17.68 o                         
  -5   6   5        211.56        207.29        13.13 o                         
  -4   6   5        130.12        134.56        10.25 o                         
  -3   6   5        335.88        342.74        15.93 o                         
  -2   6   5        384.09        378.56        11.19 o                         
  -1   6   5        300.23        280.37        11.52 o                         
   0   6   5        224.29        183.91        10.44 o                         
   1   6   5        283.03        281.55        13.44 o                         
   2   6   5        331.47        332.05        15.02 o                         
   3   6   5        335.90        336.99        15.64 o                         
   4   6   5        116.32        127.83         9.73 o                         
   5   6   5        227.24        236.06        13.89 o                         
   6   6   5        319.32        338.62        17.22 o                         
   7   6   5         59.65         49.93         2.67 o                         
   8   6   5        401.67        398.13         9.92 o                         
   9   6   5         75.27         82.52         3.56 o                         
  10   6   5         20.06         19.10         1.81 o                         
  11   6   5        160.56        136.86         4.36 o                         
 -10   7   5          8.46          5.15         1.03 o                         
  -9   7   5         28.20         28.91         2.15 o                         
  -8   7   5        266.88        267.48         7.11 o                         
  -7   7   5         85.72         76.08         5.85 o                         
  -6   7   5        333.00        320.00        11.16 o                         
  -5   7   5         74.47         75.46         8.10 o                         
  -4   7   5        394.55        362.70        12.03 o                         
  -3   7   5       1145.66       1087.15        22.44 o                         
  -2   7   5        982.33        936.18        38.16 o                         
  -1   7   5        857.02        916.86        19.45 o                         
   0   7   5         11.80         12.07         3.23 o                         
   1   7   5        851.47        871.11        27.21 o                         
   2   7   5        925.89        884.57        27.96 o                         
   3   7   5       1159.44       1145.38        33.42 o                         
   4   7   5        374.10        349.40        17.25 o                         
   5   7   5         60.07         69.64         7.59 o                         
   6   7   5        318.76        313.59         7.25 o                         
   7   7   5         57.79         48.78         3.10 o                         
   8   7   5        247.79        248.88         6.50 o                         
   9   7   5         37.85         48.46         3.74 o                         
  10   7   5          4.06          1.58         0.78 o                         
  -9   8   5        156.37        146.97         8.64 o                         
  -8   8   5          7.27          7.07         1.38 o                         
  -7   8   5         11.27         10.47         2.56 o                         
  -6   8   5          1.31          4.98         2.30 o                         
  -5   8   5        249.71        255.54        10.85 o                         
  -4   8   5        205.72        213.07         7.96 o                         
  -3   8   5       1257.44       1195.97        35.60 o                         
  -2   8   5       1685.83       1713.50        30.60 o                         
  -1   8   5        503.12        493.47        19.76 o                         
   0   8   5          1.40         -1.58         2.49 o                         
   1   8   5        513.35        500.22        20.34 o                         
   2   8   5       1683.09       1698.90        43.72 o                         
   3   8   5       1289.66       1221.58        35.77 o                         
   4   8   5        200.04        203.72        13.25 o                         
   5   8   5        269.59        266.17        10.64 o                         
   6   8   5          2.34          4.41         2.20 o                         
   7   8   5          9.16          8.44         1.62 o                         
   8   8   5          4.81          1.83         1.00 o                         
   9   8   5        175.95        154.80         9.28 o                         
  -9   9   5         30.76         27.31         2.06 o                         
  -8   9   5        253.59        272.45         5.90 o                         
  -7   9   5          3.65          4.10         1.82 o                         
  -6   9   5         82.04         84.85         5.58 o                         
  -5   9   5         33.41         32.96         3.93 o                         
  -4   9   5        664.34        687.05        13.35 o                         
  -3   9   5        968.90        996.95        24.75 o                         
  -2   9   5        120.99        121.69         8.38 o                         
  -1   9   5        784.60        708.30        24.34 o                         
   0   9   5        574.34        569.98        21.87 o                         
   1   9   5        754.84        671.97        36.02 o                         
   2   9   5        134.10        136.93         6.21 o                         
   3   9   5        939.50        923.98        23.17 o                         
   4   9   5        652.83        665.26        18.21 o                         
   5   9   5         22.95         26.16         3.45 o                         
   6   9   5         84.63         84.77         3.88 o                         
   7   9   5          9.78         11.15         1.52 o                         
   8   9   5        229.90        228.92         7.45 o                         
   9   9   5         33.84         26.66         1.96 o                         
  -8  10   5        168.71        153.35         5.17 o                         
  -7  10   5         42.90         41.37         2.17 o                         
  -6  10   5        364.41        378.22        11.24 o                         
  -5  10   5        266.58        268.27         6.68 o                         
  -4  10   5          0.69          3.68         1.30 o                         
  -3  10   5        247.37        238.29         9.89 o                         
  -2  10   5        420.03        411.83        13.82 o                         
  -1  10   5        375.27        387.01        13.51 o                         
   0  10   5        308.70        342.48         8.76 o                         
   1  10   5        361.20        346.89         8.91 o                         
   2  10   5        469.60        444.61        10.56 o                         
   3  10   5        252.94        242.72         7.12 o                         
   4  10   5          2.40          6.36         1.96 o                         
   5  10   5        249.10        259.49        10.01 o                         
   6  10   5        424.47        418.42         8.25 o                         
   7  10   5         42.30         38.16         1.97 o                         
   8  10   5        203.11        156.17         4.43 o                         
  -6  11   5         36.46         31.23         1.75 o                         
  -5  11   5        141.16        135.11         5.58 o                         
  -4  11   5          8.59          9.05         1.34 o                         
  -3  11   5          9.40         11.86         2.35 o                         
  -2  11   5        200.18        217.30         8.91 o                         
  -1  11   5         85.48         86.00         5.56 o                         
   0  11   5         14.19         23.72         3.21 o                         
   1  11   5         71.05         77.00         3.70 o                         
   2  11   5        191.26        199.67         5.95 o                         
   3  11   5         10.22         12.23         2.14 o                         
   4  11   5         10.96         10.35         1.50 o                         
   5  11   5        120.64        121.22         5.77 o                         
   6  11   5         28.94         27.19         2.44 o                         
  -5  12   5         86.01         71.46         3.09 o                         
  -4  12   5         90.32         81.54         2.60 o                         
  -3  12   5        129.16        135.62         3.90 o                         
  -2  12   5        152.79        169.08         6.73 o                         
  -1  12   5         31.80         42.30         2.44 o                         
   0  12   5          4.47          9.07         1.77 o                         
   1  12   5         26.56         32.85         1.90 o                         
   2  12   5        154.34        157.42         3.58 o                         
   3  12   5        111.52        130.39         3.82 o                         
   4  12   5         92.54         88.66         8.20 o                         
   5  12   5        100.90         87.15         4.40 o                         
  -2  13   5        143.61        147.42         4.72 o                         
  -1  13   5        163.40        176.29         5.58 o                         
   0  13   5        101.83        113.02         4.29 o                         
   1  13   5        164.69        149.94         4.72 o                         
   2  13   5        166.49        170.45         5.05 o                         
   0   0   6         19.22         21.32         2.66 o                         
   1   0   6        785.70        625.36        12.14 o                         
   2   0   6        168.13        202.98         7.37 o                         
   3   0   6          0.96          8.10         2.28 o                         
   4   0   6        145.02        165.06         9.46 o                         
   5   0   6        495.56        470.12        13.12 o                         
   6   0   6        549.48        585.03        14.83 o                         
   7   0   6       3955.58       4165.09       118.25 o                         
   8   0   6         26.82         28.64         3.62 o                         
   9   0   6        126.28        129.78         4.97 o                         
  10   0   6        126.54        138.49         6.44 o                         
  11   0   6          1.19         -0.65         1.34 o                         
  12   0   6        117.06         96.09         3.52 o                         
 -12   1   6        152.41        146.20         4.41 o                         
 -11   1   6        173.12        187.05         5.03 o                         
 -10   1   6         87.17         73.16         3.45 o                         
  -9   1   6        138.27        132.09         5.04 o                         
  -8   1   6        107.71         96.27         7.79 o                         
  -7   1   6        144.77        158.36         7.72 o                         
  -6   1   6       1463.02       1466.91        26.55 o                         
  -5   1   6        828.26        854.72        17.85 o                         
  -4   1   6        281.78        295.88        13.03 o                         
  -3   1   6       1197.38       1175.92        28.70 o                         
  -2   1   6        696.36        704.61        13.69 o                         
  -1   1   6       2857.14       2865.23        30.28 o                         
   0   1   6       2027.68       1848.56        25.41 o                         
   1   1   6       2856.25       2860.77        30.50 o                         
   2   1   6        635.80        651.11        10.43 o                         
   3   1   6       1143.01       1124.44        19.06 o                         
   4   1   6        288.77        326.21         9.23 o                         
   5   1   6        815.29        856.75        17.70 o                         
   6   1   6       1452.73       1484.79        29.48 o                         
   7   1   6        130.29        130.99         6.83 o                         
   8   1   6         81.23         71.94         7.67 o                         
   9   1   6        143.28        145.66         5.03 o                         
  10   1   6         96.11         89.47         2.92 o                         
  11   1   6        203.65        213.01         8.36 o                         
  12   1   6        157.57        151.50         4.50 o                         
 -11   2   6         39.57         38.82         1.73 o                         
 -10   2   6        685.15        689.14        12.08 o                         
  -9   2   6         43.62         38.48         3.34 o                         
  -8   2   6        331.55        322.82        11.15 o                         
  -7   2   6         55.09         50.03         5.03 o                         
  -6   2   6         22.86         27.72         6.00 o                         
  -5   2   6         44.52         46.91         5.80 o                         
  -4   2   6         82.09         61.76         6.08 o                         
  -3   2   6        413.72        443.90        15.81 o                         
  -2   2   6       1584.27       1482.97        32.94 o                         
  -1   2   6        112.81        104.73         4.45 o                         
   0   2   6         40.81         53.75         2.18 o                         
   1   2   6        110.89         99.68         3.58 o                         
   2   2   6       1601.26       1487.21        23.20 o                         
   3   2   6        426.86        460.06        11.13 o                         
   4   2   6         71.60         57.21         3.94 o                         
   5   2   6         42.27         46.20         5.23 o                         
   6   2   6         28.61         37.05         3.90 o                         
   7   2   6         51.77         45.74         4.16 o                         
   8   2   6        295.85        289.70        10.71 o                         
   9   2   6         51.67         47.36         2.95 o                         
  10   2   6        638.68        671.82        11.57 o                         
  11   2   6         42.84         42.09         1.68 o                         
 -11   3   6         26.48         27.69         1.41 o                         
 -10   3   6         64.20         66.95         2.63 o                         
  -9   3   6         93.93         88.99         3.95 o                         
  -8   3   6         64.95         66.78         4.11 o                         
  -7   3   6        371.53        354.02        17.30 o                         
  -6   3   6        352.51        382.70        17.46 o                         
  -5   3   6         38.58         37.20         5.03 o                         
  -4   3   6        131.25         99.15         7.71 o                         
  -3   3   6        150.84        175.86         9.85 o                         
  -2   3   6        595.01        603.23        18.57 o                         
  -1   3   6        783.15        796.45        14.72 o                         
   0   3   6        810.85        793.99        11.95 o                         
   1   3   6        840.50        830.82        12.58 o                         
   2   3   6        664.70        666.56        13.98 o                         
   3   3   6        209.12        231.86         7.90 o                         
   4   3   6        156.23        145.13         6.49 o                         
   5   3   6         45.68         50.86         4.17 o                         
   6   3   6        346.08        355.93        11.35 o                         
   7   3   6        392.77        367.68        13.13 o                         
   8   3   6         51.26         53.06         4.68 o                         
   9   3   6        117.56        118.28         3.64 o                         
  10   3   6         67.02         70.90         3.13 o                         
  11   3   6         40.67         43.57         1.67 o                         
 -11   4   6         24.89         25.18         1.66 o                         
 -10   4   6         54.69         56.69         3.07 o                         
  -9   4   6          5.59          7.52         1.82 o                         
  -8   4   6         80.36         97.48         6.76 o                         
  -7   4   6       1187.99       1187.40        35.19 o                         
  -6   4   6         52.10         58.91         6.97 o                         
  -5   4   6       1125.62       1108.30        32.41 o                         
  -4   4   6        249.28        266.77        13.61 o                         
  -3   4   6         97.42         98.41         7.74 o                         
  -2   4   6         33.35         30.06         4.17 o                         
  -1   4   6        580.34        586.78        18.23 o                         
   0   4   6          2.49          0.98         1.92 o                         
   1   4   6        443.38        442.71        15.98 o                         
   2   4   6         37.37         33.92         4.55 o                         
   3   4   6         95.28        103.11         5.52 o                         
   4   4   6        246.93        272.10        13.24 o                         
   5   4   6       1057.33       1082.31        21.96 o                         
   6   4   6         55.27         56.25         4.80 o                         
   7   4   6       1191.64       1152.93        34.28 o                         
   8   4   6         74.06         86.34         4.12 o                         
   9   4   6          6.89          5.36         1.06 o                         
  10   4   6         53.11         50.90         2.06 o                         
  11   4   6         20.35         18.73         1.23 o                         
 -11   5   6        220.37        194.07         6.19 o                         
 -10   5   6         17.19         16.62         1.77 o                         
  -9   5   6         74.83         80.90         3.89 o                         
  -8   5   6        328.52        358.08         9.11 o                         
  -7   5   6          0.13          3.15         2.35 o                         
  -6   5   6       1170.09       1142.96        34.62 o                         
  -5   5   6         55.57         54.72         6.88 o                         
  -4   5   6        107.16         86.65         8.12 o                         
  -3   5   6        189.40        200.70        11.76 o                         
  -2   5   6       1029.29       1061.94        29.11 o                         
  -1   5   6        319.52        329.90         9.88 o                         
   0   5   6        802.70        798.55        23.98 o                         
   1   5   6        323.24        326.76        14.35 o                         
   2   5   6       1106.88       1149.88        31.19 o                         
   3   5   6        149.14        175.62        10.90 o                         
   4   5   6        127.50        115.06         9.25 o                         
   5   5   6         43.45         39.38         5.85 o                         
   6   5   6       1269.58       1262.76        36.72 o                         
   7   5   6          0.45          2.15         1.24 o                         
   8   5   6        375.02        392.00         9.08 o                         
   9   5   6         64.00         65.45         3.24 o                         
  10   5   6         14.29         15.53         1.24 o                         
  11   5   6        221.49        204.80         5.77 o                         
 -10   6   6        331.77        334.19        10.50 o                         
  -9   6   6         51.03         47.46         2.82 o                         
  -8   6   6        476.27        497.12         8.46 o                         
  -7   6   6        144.07        134.87         5.37 o                         
  -6   6   6        383.71        400.31        13.32 o                         
  -5   6   6        429.84        425.38        19.57 o                         
  -4   6   6        740.97        688.85        25.03 o                         
  -3   6   6        121.23         99.51         8.67 o                         
  -2   6   6        830.02        793.34        17.92 o                         
  -1   6   6        308.87        308.84        14.49 o                         
   0   6   6        407.71        410.44        17.01 o                         
   1   6   6        295.47        293.46        14.45 o                         
   2   6   6        873.45        828.73        26.54 o                         
   3   6   6        118.31        112.43         9.25 o                         
   4   6   6        637.18        601.32        23.12 o                         
   5   6   6        416.89        402.10        18.90 o                         
   6   6   6        363.54        340.62         7.95 o                         
   7   6   6        146.12        139.37         5.25 o                         
   8   6   6        480.31        468.02         9.82 o                         
   9   6   6         59.55         60.28         2.91 o                         
  10   6   6        315.79        314.97         6.09 o                         
 -10   7   6         15.54         12.73         0.98 o                         
  -9   7   6        188.48        190.40        11.07 o                         
  -8   7   6         31.49         31.86         1.93 o                         
  -7   7   6         31.08         41.66         2.91 o                         
  -6   7   6        197.64        213.45         9.75 o                         
  -5   7   6        587.93        551.62        11.49 o                         
  -4   7   6         33.67         34.20         6.42 o                         
  -3   7   6        248.14        226.38         9.44 o                         
  -2   7   6        405.02        384.59        12.25 o                         
  -1   7   6        722.12        712.26        24.48 o                         
   0   7   6        577.46        525.30        20.65 o                         
   1   7   6        766.52        739.47        25.58 o                         
   2   7   6        367.04        336.46        16.63 o                         
   3   7   6        237.19        228.20        13.70 o                         
   4   7   6         44.37         45.16         6.49 o                         
   5   7   6        557.72        539.35        15.63 o                         
   6   7   6        187.42        197.54         6.45 o                         
   7   7   6         25.72         31.96         3.79 o                         
   8   7   6         26.42         29.48         2.27 o                         
   9   7   6        181.35        182.13         4.71 o                         
  10   7   6         12.33         10.50         0.97 o                         
  -9   8   6         78.23         69.76         3.71 o                         
  -8   8   6         44.66         42.54         2.44 o                         
  -7   8   6        408.97        425.10        13.18 o                         
  -6   8   6         83.62         76.63         5.58 o                         
  -5   8   6        551.11        528.71        16.96 o                         
  -4   8   6          6.65          5.14         1.53 o                         
  -3   8   6        177.82        157.01         8.00 o                         
  -2   8   6         96.79         78.50         7.98 o                         
  -1   8   6        151.68        167.00        11.50 o                         
   0   8   6         65.70         78.58         8.03 o                         
   1   8   6        128.93        122.18        10.04 o                         
   2   8   6        106.81         85.88         8.58 o                         
   3   8   6        170.37        136.76        10.88 o                         
   4   8   6          7.63          4.93         1.43 o                         
   5   8   6        580.34        541.62        11.49 o                         
   6   8   6         90.25         83.26         3.98 o                         
   7   8   6        393.75        436.64        12.94 o                         
   8   8   6         46.06         40.13         2.84 o                         
   9   8   6         84.09         65.72         6.40 o                         
  -8   9   6        110.32        102.72         4.31 o                         
  -7   9   6        108.92        111.90        10.48 o                         
  -6   9   6        304.07        292.26        10.21 o                         
  -5   9   6         95.99         91.13         3.95 o                         
  -4   9   6        116.09        112.75         4.66 o                         
  -3   9   6        537.06        535.15        11.63 o                         
  -2   9   6         57.20         56.58         5.03 o                         
  -1   9   6        110.60        100.35         4.11 o                         
   0   9   6         43.32         46.47         2.96 o                         
   1   9   6         99.45         89.79         4.01 o                         
   2   9   6         56.06         54.84         4.83 o                         
   3   9   6        544.31        527.95        12.27 o                         
   4   9   6        101.85         89.28         6.35 o                         
   5   9   6         99.78        100.87         4.23 o                         
   6   9   6        272.45        273.77         6.76 o                         
   7   9   6        110.46        107.44         3.66 o                         
   8   9   6         89.42         77.14         6.84 o                         
  -7  10   6        110.47        105.46         4.42 o                         
  -6  10   6         74.46         73.81         3.74 o                         
  -5  10   6          4.24          2.52         1.02 o                         
  -4  10   6         49.06         52.30         4.26 o                         
  -3  10   6          0.94          3.21         1.92 o                         
  -2  10   6        317.83        313.73        10.52 o                         
  -1  10   6          4.43          2.73         1.89 o                         
   0  10   6         86.83         88.59         4.18 o                         
   1  10   6          4.91          6.42         1.59 o                         
   2  10   6        341.10        317.96         9.52 o                         
   3  10   6          1.07          1.61         1.20 o                         
   4  10   6         57.30         57.95         4.79 o                         
   5  10   6          3.38          8.12         2.23 o                         
   6  10   6         80.15         85.42         3.07 o                         
   7  10   6        117.09        104.46         2.35 o                         
  -6  11   6        147.71        140.96         4.84 o                         
  -5  11   6         18.96         17.82         1.11 o                         
  -4  11   6        100.71         91.31         4.05 o                         
  -3  11   6          2.39          4.48         1.82 o                         
  -2  11   6        181.54        195.70         8.15 o                         
  -1  11   6         71.35         74.61         3.53 o                         
   0  11   6        192.21        180.32         5.17 o                         
   1  11   6         71.88         75.80         2.85 o                         
   2  11   6        172.51        175.96         4.23 o                         
   3  11   6          6.06          5.50         2.29 o                         
   4  11   6        103.88        100.42         5.27 o                         
   5  11   6         23.03         24.15         2.49 o                         
   6  11   6        146.78        140.90         3.33 o                         
  -4  12   6         11.25          9.74         0.89 o                         
  -3  12   6        145.26        146.18         5.34 o                         
  -2  12   6         35.28         31.33         2.71 o                         
  -1  12   6         50.44         49.83         3.47 o                         
   0  12   6         53.88         61.48         2.71 o                         
   1  12   6         40.96         40.20         2.13 o                         
   2  12   6         40.40         36.39         2.44 o                         
   3  12   6        139.82        130.75         3.16 o                         
   4  12   6          8.31          8.06         0.86 o                         
   1   0   7        384.73        352.60         9.19 o                         
   2   0   7        808.24        765.55        15.28 o                         
   3   0   7        111.94         90.07         6.97 o                         
   4   0   7        913.02        863.01        25.54 o                         
   5   0   7          5.35         10.76         3.45 o                         
   6   0   7        351.63        368.56        16.91 o                         
   7   0   7        389.70        431.69        18.93 o                         
   8   0   7        320.43        345.28        12.46 o                         
   9   0   7         41.59         48.89         2.97 o                         
  10   0   7        763.87        795.43        18.13 o                         
  11   0   7        175.90        184.24         6.13 o                         
 -11   1   7        120.95        118.26         2.73 o                         
 -10   1   7         30.51         31.52         5.56 o                         
  -9   1   7         85.65         97.89         4.17 o                         
  -8   1   7        161.98        154.38         5.55 o                         
  -7   1   7        283.65        294.51        15.64 o                         
  -6   1   7       1081.25       1048.96        31.41 o                         
  -5   1   7        128.65        124.04         9.22 o                         
  -4   1   7        441.22        474.57        17.97 o                         
  -3   1   7       1492.03       1524.31        36.01 o                         
  -2   1   7       1215.66       1188.15        20.54 o                         
  -1   1   7       2691.61       2685.84        36.85 o                         
   0   1   7       2222.15       2232.30        25.08 o                         
   1   1   7       2647.68       2653.16        29.61 o                         
   2   1   7       1124.03       1122.38        19.38 o                         
   3   1   7       1557.80       1596.83        37.08 o                         
   4   1   7        451.16        508.54        18.57 o                         
   5   1   7         99.75         86.86         7.64 o                         
   6   1   7       1088.94       1052.67        31.14 o                         
   7   1   7        260.75        269.74        14.54 o                         
   8   1   7        157.28        155.07         7.55 o                         
   9   1   7         83.22         88.71         3.12 o                         
  10   1   7         28.18         26.81         1.61 o                         
  11   1   7         97.30        107.03         4.43 o                         
 -11   2   7        249.94        236.23         4.03 o                         
 -10   2   7        126.80        131.74         4.20 o                         
  -9   2   7         65.08         62.11         5.22 o                         
  -8   2   7         77.17         83.84         4.02 o                         
  -7   2   7       1264.85       1299.30        37.08 o                         
  -6   2   7        670.04        673.11        24.39 o                         
  -5   2   7       1160.72       1156.04        32.84 o                         
  -4   2   7         30.23         32.82         4.77 o                         
  -3   2   7         34.03         50.00         5.46 o                         
  -2   2   7        215.32        201.13        10.13 o                         
  -1   2   7        427.20        346.36         9.23 o                         
   0   2   7        160.21        137.62         3.92 o                         
   1   2   7        458.36        397.15         8.96 o                         
   2   2   7        237.01        229.25         7.93 o                         
   3   2   7         32.16         37.45         3.62 o                         
   4   2   7         24.93         29.52         3.05 o                         
   5   2   7       1184.26       1198.73        32.87 o                         
   6   2   7        620.45        639.02        23.02 o                         
   7   2   7       1211.92       1237.90        34.93 o                         
   8   2   7         85.56        100.50         6.11 o                         
   9   2   7         71.15         72.35         2.83 o                         
  10   2   7        121.44        128.28         3.32 o                         
  11   2   7        225.94        210.49         8.98 o                         
 -11   3   7        241.65        247.84         6.23 o                         
 -10   3   7        112.60        126.85         3.32 o                         
  -9   3   7        239.93        245.44         6.45 o                         
  -8   3   7         94.26         97.98         6.73 o                         
  -7   3   7        317.21        311.88        16.43 o                         
  -6   3   7        976.48        947.84        30.42 o                         
  -5   3   7         44.67         46.28         6.04 o                         
  -4   3   7        708.36        718.94        23.81 o                         
  -3   3   7        505.30        517.02        18.66 o                         
  -2   3   7        406.32        448.89        16.31 o                         
  -1   3   7        185.11        179.87         6.51 o                         
   0   3   7          2.01          2.06         1.04 o                         
   1   3   7        199.50        192.80         4.89 o                         
   2   3   7        389.12        434.09        11.43 o                         
   3   3   7        466.76        491.54        12.72 o                         
   4   3   7        667.22        663.77        15.73 o                         
   5   3   7         42.17         43.34         3.92 o                         
   6   3   7       1007.92        973.02        21.06 o                         
   7   3   7        352.90        360.13        17.01 o                         
   8   3   7        119.88        128.95         4.95 o                         
   9   3   7        257.16        275.47         4.85 o                         
  10   3   7        112.15        129.21         3.24 o                         
  11   3   7        232.07        243.63         4.61 o                         
 -11   4   7         77.19         63.59         2.42 o                         
 -10   4   7        455.54        508.97         9.45 o                         
  -9   4   7        145.19        152.96         7.92 o                         
  -8   4   7        271.34        307.69        11.95 o                         
  -7   4   7        364.27        388.41        14.40 o                         
  -6   4   7         29.17         23.45         5.03 o                         
  -5   4   7          1.81          5.05         3.07 o                         
  -4   4   7        967.81        938.07        28.87 o                         
  -3   4   7        424.02        406.29        16.89 o                         
  -2   4   7        684.48        626.28        20.70 o                         
  -1   4   7        251.78        243.35         8.28 o                         
   0   4   7        181.43        184.82        10.32 o                         
   1   4   7        262.21        267.52        12.70 o                         
   2   4   7        681.56        632.46        21.27 o                         
   3   4   7        411.33        409.96        13.18 o                         
   4   4   7        859.90        833.22        18.68 o                         
   5   4   7          3.76          8.62         2.23 o                         
   6   4   7         25.00         23.88         5.13 o                         
   7   4   7        360.48        362.35         7.97 o                         
   8   4   7        231.51        241.14         6.83 o                         
   9   4   7        138.20        142.80         3.28 o                         
  10   4   7        443.64        481.07         8.27 o                         
  11   4   7         79.59         68.37         2.95 o                         
 -10   5   7         97.54         99.98         3.39 o                         
  -9   5   7        117.41        123.11         4.83 o                         
  -8   5   7          8.03          8.71         1.87 o                         
  -7   5   7        108.79        100.90         3.82 o                         
  -6   5   7        270.77        315.77        13.29 o                         
  -5   5   7        296.28        287.95        15.64 o                         
  -4   5   7        353.02        346.11        16.77 o                         
  -3   5   7        940.73        995.42        29.90 o                         
  -2   5   7        462.12        482.53        13.22 o                         
  -1   5   7        384.07        369.81        16.05 o                         
   0   5   7         16.35         10.80         3.40 o                         
   1   5   7        370.54        368.54        16.24 o                         
   2   5   7        523.54        558.80        20.84 o                         
   3   5   7       1034.36       1043.54        31.12 o                         
   4   5   7        371.87        377.04        17.56 o                         
   5   5   7        348.68        354.45        17.39 o                         
   6   5   7        262.65        296.45         7.13 o                         
   7   5   7        100.52         84.81         5.05 o                         
   8   5   7          5.14          4.69         1.21 o                         
   9   5   7        108.78        115.38         3.38 o                         
  10   5   7        100.47        100.15         3.12 o                         
 -10   6   7          5.41          6.81         0.97 o                         
  -9   6   7         81.13         87.19         3.47 o                         
  -8   6   7         73.14         75.41         3.60 o                         
  -7   6   7        499.13        531.08         9.86 o                         
  -6   6   7        494.26        504.16        11.10 o                         
  -5   6   7        761.67        732.67        16.05 o                         
  -4   6   7        359.99        369.33        17.90 o                         
  -3   6   7         49.45         47.71         4.45 o                         
  -2   6   7        164.28        148.89         7.37 o                         
  -1   6   7        205.14        189.66        11.71 o                         
   0   6   7        287.57        262.05        14.01 o                         
   1   6   7        175.70        148.89        10.66 o                         
   2   6   7        152.16        140.57        10.35 o                         
   3   6   7         44.97         40.03         5.92 o                         
   4   6   7        361.57        341.59        17.32 o                         
   5   6   7        772.34        750.13        15.79 o                         
   6   6   7        457.55        460.19        10.32 o                         
   7   6   7        444.30        472.40        10.20 o                         
   8   6   7         73.84         76.40         3.50 o                         
   9   6   7         73.19         78.69         3.27 o                         
  10   6   7          4.52          6.35         2.37 o                         
  -9   7   7        162.35        159.76        12.90 o                         
  -8   7   7         23.22         16.51         1.89 o                         
  -7   7   7        176.30        183.94         4.61 o                         
  -6   7   7        112.11        103.35         6.44 o                         
  -5   7   7        238.78        254.79         7.36 o                         
  -4   7   7         42.47         40.66         2.99 o                         
  -3   7   7        350.01        319.01        11.54 o                         
  -2   7   7        540.61        506.02        20.75 o                         
  -1   7   7        251.73        228.47        13.49 o                         
   0   7   7        151.22        147.93        10.83 o                         
   1   7   7        227.00        216.99        13.34 o                         
   2   7   7        517.06        499.26        21.18 o                         
   3   7   7        319.73        309.29        16.58 o                         
   4   7   7         51.69         43.35         3.16 o                         
   5   7   7        232.31        247.26         7.33 o                         
   6   7   7        115.43        114.00         4.55 o                         
   7   7   7        165.59        175.96         5.63 o                         
   8   7   7         28.10         27.11         1.57 o                         
   9   7   7        157.80        161.75         4.04 o                         
  -9   8   7         33.20         31.50         2.16 o                         
  -8   8   7        129.90        126.75         3.74 o                         
  -7   8   7         94.42         95.02         3.75 o                         
  -6   8   7        117.88        126.72         5.71 o                         
  -5   8   7        143.24        150.22         5.27 o                         
  -4   8   7        186.71        196.58         9.10 o                         
  -3   8   7        137.91        143.30         7.98 o                         
  -2   8   7        407.53        398.06        10.68 o                         
  -1   8   7         77.20         76.57         3.13 o                         
   0   8   7         10.82         12.24         3.62 o                         
   1   8   7         80.86         77.68         4.85 o                         
   2   8   7        390.76        381.43        11.11 o                         
   3   8   7        137.87        146.85         8.38 o                         
   4   8   7        204.88        215.43         6.67 o                         
   5   8   7        147.00        146.54         5.32 o                         
   6   8   7        118.16        127.49         4.62 o                         
   7   8   7         86.46         87.06         5.10 o                         
   8   8   7        146.72        134.48         3.91 o                         
   9   8   7         22.24         21.25         1.80 o                         
  -8   9   7        123.85        123.79         3.00 o                         
  -7   9   7         24.21         26.37         1.77 o                         
  -6   9   7        294.89        322.71        15.09 o                         
  -5   9   7         97.59        103.17         3.96 o                         
  -4   9   7          2.07          3.47         1.87 o                         
  -3   9   7         75.41         77.88         5.63 o                         
  -2   9   7        422.17        434.98        10.22 o                         
  -1   9   7        185.61        179.17         5.04 o                         
   0   9   7        630.32        572.51         9.86 o                         
   1   9   7        217.61        205.60         5.41 o                         
   2   9   7        434.95        438.70        10.05 o                         
   3   9   7        101.37        104.97         6.68 o                         
   4   9   7          0.54         -0.07         2.06 o                         
   5   9   7         94.03        100.29         4.00 o                         
   6   9   7        312.54        330.35         7.11 o                         
   7   9   7         32.79         33.31         1.85 o                         
   8   9   7        104.69        107.47         3.93 o                         
  -7  10   7        159.42        153.03         4.82 o                         
  -6  10   7        124.85        124.92         5.67 o                         
  -5  10   7        261.68        262.66         5.95 o                         
  -4  10   7          1.77          5.79         3.17 o                         
  -3  10   7         54.66         49.83         2.92 o                         
  -2  10   7         81.57         72.30         5.20 o                         
  -1  10   7         29.67         31.34         2.50 o                         
   0  10   7        165.74        159.59         4.45 o                         
   1  10   7         11.60         10.95         1.36 o                         
   2  10   7         76.39         70.49         2.84 o                         
   3  10   7         57.33         52.94         4.53 o                         
   4  10   7          2.59          4.48         1.87 o                         
   5  10   7        259.01        251.44         8.70 o                         
   6  10   7        130.16        129.52         3.59 o                         
   7  10   7        197.46        176.00         4.89 o                         
  -5  11   7         28.20         24.34         2.04 o                         
  -4  11   7         18.91         20.13         1.78 o                         
  -3  11   7         46.06         37.51         3.69 o                         
  -2  11   7         20.35         17.66         2.68 o                         
  -1  11   7         65.58         59.17         4.22 o                         
   0  11   7         10.48          9.85         3.68 o                         
   1  11   7         75.93         69.73         2.53 o                         
   2  11   7         21.84         25.31         1.71 o                         
   3  11   7         37.98         30.01         3.41 o                         
   4  11   7         24.43         23.68         1.61 o                         
   5  11   7         35.64         33.93         1.66 o                         
  -3  12   7         21.62         17.66         1.70 o                         
  -2  12   7         77.07         77.86         3.69 o                         
  -1  12   7         71.74         75.94         3.81 o                         
   0  12   7          8.40          7.88         1.49 o                         
   1  12   7         65.40         61.32         3.21 o                         
   2  12   7         54.87         51.00         2.97 o                         
   3  12   7         32.30         24.32         1.96 o                         
   0   0   8       1679.03       1350.39        33.11 o                         
   1   0   8        281.82        221.11         8.96 o                         
   2   0   8         12.93         13.32         3.35 o                         
   3   0   8        652.23        675.94        22.04 o                         
   4   0   8        428.16        428.36        17.66 o                         
   5   0   8         17.41         16.12         3.83 o                         
   6   0   8       1409.25       1446.96        39.26 o                         
   7   0   8        214.97        223.68        14.41 o                         
   8   0   8          1.34          0.96         2.13 o                         
   9   0   8         49.17         51.04         4.80 o                         
  10   0   8         53.61         47.19         3.43 o                         
  11   0   8        112.07        100.66         3.83 o                         
 -11   1   8        122.53        114.53         2.96 o                         
 -10   1   8        135.53        138.68         4.06 o                         
  -9   1   8        134.16        137.40         4.66 o                         
  -8   1   8        122.97        114.97         4.64 o                         
  -7   1   8        800.90        808.74        17.05 o                         
  -6   1   8        156.99        181.87        12.17 o                         
  -5   1   8        598.63        556.62        21.44 o                         
  -4   1   8        448.65        446.08        18.28 o                         
  -3   1   8        342.15        299.95        13.94 o                         
  -2   1   8       1970.15       1998.11        43.70 o                         
  -1   1   8       1103.03       1089.17        29.56 o                         
   0   1   8        269.60        270.01         5.89 o                         
   1   1   8       1109.83       1098.03        36.26 o                         
   2   1   8       2046.35       2038.79        44.49 o                         
   3   1   8        353.71        343.98        14.90 o                         
   4   1   8        425.62        420.79        17.54 o                         
   5   1   8        596.23        539.03        20.87 o                         
   6   1   8        173.36        180.89        12.00 o                         
   7   1   8        742.80        751.60        12.15 o                         
   8   1   8        140.74        132.11         4.80 o                         
   9   1   8        145.59        160.82         3.98 o                         
  10   1   8        151.62        163.19         6.20 o                         
  11   1   8        139.83        130.70         4.46 o                         
 -11   2   8        109.08         93.02         2.00 o                         
 -10   2   8         50.19         46.44         3.71 o                         
  -9   2   8        181.27        176.36         8.01 o                         
  -8   2   8        204.85        202.79        12.91 o                         
  -7   2   8        141.94        145.01         6.58 o                         
  -6   2   8         66.22         55.84         6.97 o                         
  -5   2   8        249.73        244.83        13.92 o                         
  -4   2   8        200.59        172.34        11.12 o                         
  -3   2   8        105.32         84.06         7.35 o                         
  -2   2   8         33.62         39.10         4.89 o                         
  -1   2   8        460.03        425.05         9.12 o                         
   0   2   8        218.14        251.43         6.63 o                         
   1   2   8        431.27        412.12         9.63 o                         
   2   2   8         25.20         23.85         4.18 o                         
   3   2   8        100.49         86.64         6.10 o                         
   4   2   8        219.91        209.42        12.12 o                         
   5   2   8        274.97        286.44        14.71 o                         
   6   2   8         68.10         49.92         6.47 o                         
   7   2   8        137.28        136.44         5.03 o                         
   8   2   8        215.96        225.63         7.57 o                         
   9   2   8        151.16        149.13         4.73 o                         
  10   2   8         54.07         56.15         2.48 o                         
  11   2   8        116.66        111.90         3.88 o                         
 -10   3   8         99.32        104.64         3.64 o                         
  -9   3   8         87.03         88.13         5.61 o                         
  -8   3   8         68.08         75.63         5.58 o                         
  -7   3   8        101.39        115.54         7.31 o                         
  -6   3   8         68.87         64.59         7.47 o                         
  -5   3   8          1.73          2.85         2.13 o                         
  -4   3   8        261.59        281.87        14.61 o                         
  -3   3   8        107.31        118.73         8.89 o                         
  -2   3   8        872.62        823.22        24.58 o                         
  -1   3   8         48.89         56.52         3.25 o                         
   0   3   8         19.78         21.24         2.05 o                         
   1   3   8         42.00         44.64         2.94 o                         
   2   3   8        850.04        785.08        17.10 o                         
   3   3   8        122.97        147.98         6.97 o                         
   4   3   8        304.65        335.14        18.17 o                         
   5   3   8          6.30          4.93         2.11 o                         
   6   3   8         80.86         90.12         8.50 o                         
   7   3   8        128.23        129.30         4.14 o                         
   8   3   8         79.98         80.34         3.11 o                         
   9   3   8         84.92         91.16         2.91 o                         
  10   3   8        126.35        134.74         3.70 o                         
 -10   4   8         73.98         72.56         2.83 o                         
  -9   4   8         27.42         35.78         7.07 o                         
  -8   4   8         88.67         82.84         5.87 o                         
  -7   4   8          8.18         10.95         2.80 o                         
  -6   4   8       1062.36       1110.79        23.98 o                         
  -5   4   8        273.88        260.76        14.90 o                         
  -4   4   8        194.91        182.16        12.00 o                         
  -3   4   8        771.97        731.23        24.51 o                         
  -2   4   8        189.55        204.51        11.45 o                         
  -1   4   8        788.05        780.84        24.79 o                         
   0   4   8        862.24        817.73        25.27 o                         
   1   4   8        764.92        763.83        24.48 o                         
   2   4   8        240.25        258.32        13.46 o                         
   3   4   8        761.98        760.84        25.18 o                         
   4   4   8        170.93        168.75        11.43 o                         
   5   4   8        252.81        228.56        13.56 o                         
   6   4   8       1006.99        980.79        12.59 o                         
   7   4   8          6.84         10.92         1.55 o                         
   8   4   8        121.62        134.36         4.86 o                         
   9   4   8         29.63         32.85         1.76 o                         
  10   4   8         73.71         72.05         2.47 o                         
 -10   5   8        116.14        113.09         3.17 o                         
  -9   5   8        115.34        117.13         6.31 o                         
  -8   5   8         50.47         52.49         2.47 o                         
  -7   5   8        524.52        512.88         8.92 o                         
  -6   5   8         12.13         13.97         1.78 o                         
  -5   5   8        445.04        433.91        11.49 o                         
  -4   5   8         21.10         25.70         4.93 o                         
  -3   5   8        647.62        650.38        23.55 o                         
  -2   5   8        406.25        425.82        18.35 o                         
  -1   5   8        565.64        523.24        20.53 o                         
   0   5   8          3.62          3.47         2.56 o                         
   1   5   8        580.25        535.68        20.87 o                         
   2   5   8        458.78        462.44        19.40 o                         
   3   5   8        656.51        689.40        24.96 o                         
   4   5   8         12.82         20.55         4.36 o                         
   5   5   8        495.33        484.89        12.16 o                         
   6   5   8         18.04         24.78         2.55 o                         
   7   5   8        571.66        555.70        11.35 o                         
   8   5   8         49.98         54.96         4.23 o                         
   9   5   8        130.41        132.08         4.90 o                         
  10   5   8        111.67        105.02         4.07 o                         
  -9   6   8        186.38        178.18         4.50 o                         
  -8   6   8         13.01         14.68         1.32 o                         
  -7   6   8        141.65        136.26         4.01 o                         
  -6   6   8        220.72        201.57         5.22 o                         
  -5   6   8         83.71         96.20         3.17 o                         
  -4   6   8        389.45        368.77         7.55 o                         
  -3   6   8        696.69        684.87        17.63 o                         
  -2   6   8        584.89        549.50        21.90 o                         
  -1   6   8       1463.17       1424.42        38.93 o                         
   0   6   8        453.98        439.26        19.33 o                         
   1   6   8       1443.29       1428.54        39.26 o                         
   2   6   8        587.37        546.89        22.28 o                         
   3   6   8        651.07        669.26        25.06 o                         
   4   6   8        394.24        379.15         8.41 o                         
   5   6   8         62.01         71.30         4.22 o                         
   6   6   8        217.80        208.90         6.38 o                         
   7   6   8        153.37        147.61         3.99 o                         
   8   6   8         16.30         17.88         1.80 o                         
   9   6   8        190.85        186.16         4.46 o                         
  -9   7   8        100.33         94.29         3.93 o                         
  -8   7   8        128.08        124.63         3.04 o                         
  -7   7   8         73.60         84.25         3.40 o                         
  -6   7   8        135.48        141.48         5.22 o                         
  -5   7   8         11.15         13.08         1.94 o                         
  -4   7   8        710.28        733.29        15.70 o                         
  -3   7   8        191.53        184.81         6.13 o                         
  -2   7   8        678.83        674.89        10.13 o                         
  -1   7   8          8.97          8.31         3.14 o                         
   0   7   8        164.73        158.04        11.69 o                         
   1   7   8          1.59          0.48         2.54 o                         
   2   7   8        668.94        669.33        25.44 o                         
   3   7   8        202.14        196.89         7.70 o                         
   4   7   8        707.60        683.91        13.41 o                         
   5   7   8         16.69         16.79         2.28 o                         
   6   7   8        130.92        142.12         4.83 o                         
   7   7   8         88.88        102.95         3.07 o                         
   8   7   8        136.69        130.38         3.85 o                         
   9   7   8        109.06         90.79         3.47 o                         
  -8   8   8        275.20        236.50         4.76 o                         
  -7   8   8         16.88         18.02         1.57 o                         
  -6   8   8        405.99        411.31        14.89 o                         
  -5   8   8         36.36         33.92         3.23 o                         
  -4   8   8         58.02         58.63         3.47 o                         
  -3   8   8        172.00        161.79         5.83 o                         
  -2   8   8         34.71         34.57         2.34 o                         
  -1   8   8        554.69        545.78        23.36 o                         
   0   8   8         15.36         20.94         2.34 o                         
   1   8   8        578.60        558.79         9.55 o                         
   2   8   8         19.29         16.17         3.31 o                         
   3   8   8        167.20        166.69         8.67 o                         
   4   8   8         63.44         64.12         3.54 o                         
   5   8   8         34.43         34.16         6.12 o                         
   6   8   8        394.55        390.53         6.61 o                         
   7   8   8         22.75         21.23         2.10 o                         
   8   8   8        284.58        269.58         7.47 o                         
  -7   9   8        138.32        127.74        12.80 o                         
  -6   9   8         70.41         73.41         3.50 o                         
  -5   9   8         63.77         60.77         2.93 o                         
  -4   9   8        179.23        193.36         5.77 o                         
  -3   9   8        330.84        342.31        13.95 o                         
  -2   9   8        226.28        241.56         5.53 o                         
  -1   9   8         21.54         23.59         2.33 o                         
   0   9   8          9.88          6.90         1.28 o                         
   1   9   8         35.83         36.20         1.86 o                         
   2   9   8        229.87        231.63         6.61 o                         
   3   9   8        331.47        347.51         8.24 o                         
   4   9   8        193.32        209.13         5.96 o                         
   5   9   8         46.84         48.04         2.11 o                         
   6   9   8         79.52         84.44         2.46 o                         
   7   9   8        111.73        101.72         3.86 o                         
  -6  10   8         20.76         19.40         1.87 o                         
  -5  10   8         93.94         98.57         5.38 o                         
  -4  10   8         91.48         79.66         4.28 o                         
  -3  10   8        145.02        153.70         4.67 o                         
  -2  10   8         96.90         97.72         5.73 o                         
  -1  10   8        152.32        167.22         5.27 o                         
   0  10   8         38.59         31.62         3.45 o                         
   1  10   8        144.76        152.01         6.92 o                         
   2  10   8         97.30         98.74         3.78 o                         
   3  10   8        125.17        134.82         4.35 o                         
   4  10   8         78.11         72.10         2.99 o                         
   5  10   8         88.14         97.98         3.14 o                         
   6  10   8         20.88         15.30         3.23 o                         
  -4  11   8         31.99         35.56         1.61 o                         
  -3  11   8        120.09        122.20         4.34 o                         
  -2  11   8        185.63        196.27         7.00 o                         
  -1  11   8         47.37         40.15         3.16 o                         
   0  11   8         95.63         86.52         3.18 o                         
   1  11   8         51.88         44.05         2.27 o                         
   3  11   8        117.19        110.58         4.14 o                         
   4  11   8         35.40         40.15         2.30 o                         
   0  12   8         73.28         54.31         2.59 o                         
   1   0   9        204.68        189.43         6.21 o                         
   2   0   9        456.63        411.80        16.46 o                         
   3   0   9        428.67        375.53        16.41 o                         
   4   0   9        196.48        205.59        12.36 o                         
   5   0   9        237.12        230.41        13.65 o                         
   6   0   9         71.29         77.60         6.50 o                         
   7   0   9         73.98         77.76         3.83 o                         
   8   0   9         28.80         26.06         3.21 o                         
   9   0   9        121.14        126.58         4.07 o                         
  10   0   9          1.78          2.90         1.29 o                         
 -10   1   9         49.93         46.55         1.97 o                         
  -9   1   9        145.02        138.01         5.04 o                         
  -8   1   9        108.42        101.49         5.02 o                         
  -7   1   9        431.23        421.60        14.01 o                         
  -6   1   9         46.39         39.77         3.57 o                         
  -5   1   9        330.52        352.39        17.13 o                         
  -4   1   9        459.39        421.10        18.37 o                         
  -3   1   9        533.42        502.79        19.43 o                         
  -2   1   9        123.28        111.54         8.26 o                         
  -1   1   9        892.95        833.49        18.15 o                         
   0   1   9        404.20        351.61        11.52 o                         
   1   1   9        858.83        783.44        13.99 o                         
   2   1   9        135.03        112.23         8.24 o                         
   3   1   9        512.04        484.29        19.04 o                         
   4   1   9        470.48        460.19        19.14 o                         
   5   1   9        348.21        361.35        17.22 o                         
   6   1   9         37.66         29.76         2.88 o                         
   7   1   9        446.42        448.98        13.87 o                         
   8   1   9        125.77        124.91         6.40 o                         
   9   1   9        137.85        136.45         4.18 o                         
  10   1   9         45.01         44.51         2.85 o                         
 -10   2   9        104.40        109.75         2.54 o                         
  -9   2   9        112.16        108.01         3.63 o                         
  -8   2   9        202.26        214.77         5.89 o                         
  -7   2   9          9.38          5.65         2.25 o                         
  -6   2   9        269.94        270.27         6.94 o                         
  -5   2   9        639.54        649.35        24.39 o                         
  -4   2   9         89.29         89.76         8.26 o                         
  -3   2   9         51.58         60.15         6.44 o                         
  -2   2   9        795.02        752.41        23.81 o                         
  -1   2   9         57.53         55.31         3.38 o                         
   0   2   9         73.54         56.29         3.38 o                         
   1   2   9         43.20         37.64         2.43 o                         
   2   2   9        811.16        751.54        24.00 o                         
   3   2   9         54.32         60.23         6.52 o                         
   4   2   9         84.20         76.71         7.69 o                         
   5   2   9        615.95        585.03        22.54 o                         
   6   2   9        271.69        273.12         6.78 o                         
   7   2   9         13.72         13.05         2.10 o                         
   8   2   9        208.28        227.77         8.98 o                         
   9   2   9        113.11        123.37         3.96 o                         
  10   2   9        106.34        111.84         3.14 o                         
 -10   3   9        255.66        253.86         5.23 o                         
  -9   3   9         45.51         40.08         3.40 o                         
  -8   3   9         22.13         24.44         3.26 o                         
  -7   3   9        167.21        163.20         5.95 o                         
  -6   3   9         49.18         54.10         3.55 o                         
  -5   3   9        909.10        853.00        28.89 o                         
  -4   3   9          9.38         10.32         3.57 o                         
  -3   3   9         64.03         51.10         6.18 o                         
  -2   3   9        102.10        114.54         6.18 o                         
  -1   3   9         10.26          8.74         1.66 o                         
   0   3   9         54.86         44.48         3.20 o                         
   1   3   9         19.17         17.68         2.12 o                         
   2   3   9        138.35        144.24         5.68 o                         
   3   3   9         52.40         46.95         8.32 o                         
   4   3   9          7.47          8.36         2.99 o                         
   5   3   9        912.77        928.53        29.92 o                         
   6   3   9         39.60         46.41         3.20 o                         
   7   3   9        176.98        163.89         7.93 o                         
   8   3   9         12.92         17.15         1.90 o                         
   9   3   9         44.33         47.92         2.44 o                         
  10   3   9        253.66        238.58         5.59 o                         
 -10   4   9         95.24         88.18         2.61 o                         
  -9   4   9        220.78        225.27         5.57 o                         
  -8   4   9        294.08        289.17         7.25 o                         
  -7   4   9         29.64         33.43         2.70 o                         
  -6   4   9        167.05        157.05         5.76 o                         
  -5   4   9         57.17         69.96         2.94 o                         
  -4   4   9        216.90        214.84        13.30 o                         
  -3   4   9       1605.80       1579.17        40.80 o                         
  -2   4   9        274.61        258.17        14.09 o                         
  -1   4   9        187.28        187.60        11.71 o                         
   0   4   9         42.30         42.52         5.65 o                         
   1   4   9        219.65        227.34        12.89 o                         
   2   4   9        273.41        241.43        13.51 o                         
   3   4   9       1505.19       1445.50        38.78 o                         
   4   4   9        221.50        219.12        13.20 o                         
   5   4   9         42.64         48.37         2.56 o                         
   6   4   9        158.45        152.18         5.56 o                         
   7   4   9         36.94         45.15         2.98 o                         
   8   4   9        309.43        304.32        11.81 o                         
   9   4   9        183.70        186.57        11.74 o                         
  10   4   9         87.88         83.93         4.59 o                         
  -9   5   9         28.99         22.43         1.63 o                         
  -8   5   9         28.57         32.14         2.27 o                         
  -7   5   9         65.80         68.97         4.22 o                         
  -6   5   9         67.55         77.07         3.17 o                         
  -5   5   9         27.11         31.36         3.72 o                         
  -4   5   9        147.17        143.94         3.50 o                         
  -3   5   9        334.21        325.99        15.95 o                         
  -2   5   9        431.65        406.99        18.57 o                         
  -1   5   9       1065.00       1015.54        31.41 o                         
   0   5   9          7.88         12.58         3.81 o                         
   1   5   9       1094.81       1092.70        32.89 o                         
   2   5   9        463.59        470.76        20.27 o                         
   3   5   9        351.70        364.54        17.70 o                         
   4   5   9        153.87        148.34         4.16 o                         
   5   5   9         14.30         21.32         1.97 o                         
   6   5   9         58.48         64.55         4.57 o                         
   7   5   9         76.44         76.47         3.65 o                         
   8   5   9         23.95         24.93         2.01 o                         
   9   5   9         24.03         20.85         1.40 o                         
  -9   6   9         31.40         25.27         1.41 o                         
  -8   6   9         28.20         33.23         2.73 o                         
  -7   6   9         44.78         44.64         2.17 o                         
  -6   6   9        117.36        115.74         3.68 o                         
  -5   6   9        221.57        227.44         5.50 o                         
  -4   6   9        189.96        191.21         5.18 o                         
  -3   6   9        237.72        233.02         5.47 o                         
  -2   6   9        590.26        575.52        14.00 o                         
  -1   6   9        214.14        192.89        12.84 o                         
   0   6   9        256.13        248.47        14.57 o                         
   1   6   9        208.18        202.60        13.20 o                         
   2   6   9        583.90        586.75        23.40 o                         
   3   6   9        226.13        218.10         5.16 o                         
   4   6   9        197.99        190.59         4.37 o                         
   5   6   9        211.39        225.37         5.36 o                         
   6   6   9        114.85        117.93         3.61 o                         
   7   6   9         46.62         45.34         2.41 o                         
   8   6   9         21.74         24.27         1.34 o                         
   9   6   9         28.17         24.15         1.92 o                         
  -8   7   9          0.65          0.56         1.50 o                         
  -7   7   9        206.55        187.38         4.74 o                         
  -6   7   9        157.08        152.36         3.32 o                         
  -5   7   9        192.44        197.05         6.04 o                         
  -4   7   9         88.40         89.67         4.30 o                         
  -3   7   9        114.09        114.89         4.03 o                         
  -2   7   9        357.10        352.54         7.41 o                         
  -1   7   9        173.06        187.18         7.44 o                         
   0   7   9        218.87        203.88         5.75 o                         
   1   7   9        169.21        170.64         4.87 o                         
   2   7   9        331.84        324.00         8.55 o                         
   3   7   9        132.13        134.14         4.22 o                         
   4   7   9        109.40        110.65         3.73 o                         
   5   7   9        217.37        220.95         4.35 o                         
   6   7   9        151.03        149.09         3.78 o                         
   7   7   9        220.22        214.47         6.24 o                         
   8   7   9          0.05          0.84         0.91 o                         
  -7   8   9         14.49         11.75         4.29 o                         
  -6   8   9         54.18         53.04         3.86 o                         
  -5   8   9        115.73        129.52         4.45 o                         
  -4   8   9        147.33        154.90         5.28 o                         
  -3   8   9        624.22        657.07        14.49 o                         
  -2   8   9         54.80         48.19         2.58 o                         
  -1   8   9          9.80         10.20         1.90 o                         
   0   8   9          4.92          1.32         1.75 o                         
   1   8   9          4.29          3.85         1.25 o                         
   2   8   9         69.38         62.45         3.56 o                         
   3   8   9        627.82        638.86        12.20 o                         
   4   8   9        136.60        136.15         4.82 o                         
   5   8   9        118.55        128.49         4.32 o                         
   6   8   9         51.34         56.92         3.69 o                         
   7   8   9         18.54         18.76         1.77 o                         
  -6   9   9         25.46         28.24         2.37 o                         
  -5   9   9        148.71        151.44         4.22 o                         
  -4   9   9         25.04         28.10         2.10 o                         
  -3   9   9         68.38         67.71         3.27 o                         
  -2   9   9        374.40        386.55         7.16 o                         
  -1   9   9        322.68        314.63         7.88 o                         
   0   9   9         51.82         45.11         5.19 o                         
   1   9   9        307.99        310.86         7.20 o                         
   2   9   9        381.00        385.16        11.36 o                         
   3   9   9         56.47         58.82         3.04 o                         
   4   9   9         29.68         32.11         2.13 o                         
   5   9   9        157.33        163.43         6.08 o                         
   6   9   9         23.20         20.32         2.25 o                         
  -5  10   9         90.14         90.67         3.74 o                         
  -4  10   9         73.85         72.40         3.11 o                         
  -3  10   9        128.31        116.00         3.59 o                         
  -2  10   9        128.42        133.05         6.04 o                         
  -1  10   9         37.07         40.46         2.40 o                         
   0  10   9         26.11         21.59         1.85 o                         
   1  10   9         41.78         41.83         2.44 o                         
   2  10   9        118.60        121.43         3.81 o                         
   3  10   9        125.11        110.56         4.70 o                         
   4  10   9         68.86         62.61         2.47 o                         
   5  10   9        100.07         95.71         3.92 o                         
  -3  11   9          4.45          0.96         0.86 o                         
  -2  11   9         33.79         31.60         2.35 o                         
  -1  11   9         10.20         10.25         1.61 o                         
   0  11   9          0.86         -0.10         0.69 o                         
   1  11   9          4.16          3.81         1.50 o                         
   2  11   9         29.42         27.21         2.30 o                         
   3  11   9          6.80          4.46         1.10 o                         
   0   0  10        123.99        141.39        10.01 o                         
   1   0  10       2032.25       1862.43        32.17 o                         
   2   0  10        157.21        174.58         7.91 o                         
   3   0  10          5.64          7.57         2.78 o                         
   4   0  10         82.30         96.57         8.77 o                         
   5   0  10         81.21        103.91         3.43 o                         
   6   0  10          0.30          0.97         1.39 o                         
   7   0  10         89.03         94.22         4.72 o                         
   8   0  10         58.09         66.33         4.38 o                         
   9   0  10          7.89          5.77         1.46 o                         
  10   0  10         39.57         36.46         2.16 o                         
 -10   1  10         95.23         95.32         6.44 o                         
  -9   1  10        204.34        209.67         4.76 o                         
  -8   1  10        104.31        110.98         3.87 o                         
  -7   1  10        500.72        512.75        15.14 o                         
  -6   1  10        515.90        534.99        19.02 o                         
  -5   1  10        584.98        570.45        10.55 o                         
  -4   1  10         32.96         27.84         4.82 o                         
  -3   1  10       1424.85       1302.05        35.86 o                         
  -2   1  10        643.66        621.92        15.85 o                         
  -1   1  10        140.76        126.15         7.32 o                         
   0   1  10       1085.17        985.43        21.10 o                         
   1   1  10        116.53        105.81         6.18 o                         
   2   1  10        639.00        594.23        15.52 o                         
   3   1  10       1472.38       1380.99        37.23 o                         
   4   1  10         23.82         27.96         5.01 o                         
   5   1  10        623.97        586.24        10.44 o                         
   6   1  10        501.21        483.74        14.71 o                         
   7   1  10        530.53        539.73        15.00 o                         
   8   1  10         88.00         90.89         4.96 o                         
   9   1  10        229.44        237.73         5.16 o                         
  10   1  10         99.70        101.00         3.67 o                         
 -10   2  10         36.46         36.08         2.35 o                         
  -9   2  10         14.78         16.86         2.13 o                         
  -8   2  10        200.01        223.89         8.55 o                         
  -7   2  10         24.93         25.61         3.23 o                         
  -6   2  10        284.28        280.76         7.65 o                         
  -5   2  10         12.60         14.56         1.78 o                         
  -4   2  10        385.08        365.85        17.56 o                         
  -3   2  10          7.37          1.32         2.37 o                         
  -2   2  10        793.85        724.39        17.48 o                         
  -1   2  10          4.63          9.84         1.66 o                         
   0   2  10        219.70        222.08         9.04 o                         
   1   2  10          5.84          7.56         2.09 o                         
   2   2  10        780.68        702.16        17.22 o                         
   3   2  10         15.43         14.59         4.02 o                         
   4   2  10        428.78        414.99        18.73 o                         
   5   2  10          7.83          9.13         3.59 o                         
   6   2  10        290.07        271.49        10.54 o                         
   7   2  10         26.40         27.98         3.43 o                         
   8   2  10        212.56        233.14         8.36 o                         
   9   2  10         11.26         12.74         1.31 o                         
  10   2  10         61.53         64.63         2.75 o                         
  -9   3  10         26.79         27.29         3.77 o                         
  -8   3  10        205.03        213.21         8.24 o                         
  -7   3  10         18.75         23.19         3.16 o                         
  -6   3  10         34.57         32.99         2.70 o                         
  -5   3  10         66.58         76.75         3.37 o                         
  -4   3  10        106.32         95.14         3.04 o                         
  -3   3  10         99.84         82.87         5.67 o                         
  -2   3  10        167.54        157.12         7.71 o                         
  -1   3  10         18.44         18.63         2.68 o                         
   0   3  10        249.85        239.07         7.57 o                         
   1   3  10         24.62         30.38         3.43 o                         
   2   3  10        179.65        150.63        10.52 o                         
   3   3  10        115.05         91.87         8.60 o                         
   4   3  10         92.43         81.35         3.57 o                         
   5   3  10         88.35        105.36         4.45 o                         
   6   3  10         23.12         21.90         3.11 o                         
   7   3  10         20.37         17.39         2.78 o                         
   8   3  10        231.32        233.83         8.29 o                         
   9   3  10         34.26         39.11         1.92 o                         
  -9   4  10         92.50         96.02         3.58 o                         
  -8   4  10          5.05          6.74         1.27 o                         
  -7   4  10        119.59        122.90         6.11 o                         
  -6   4  10        197.22        202.21         5.04 o                         
  -5   4  10        102.66        110.57         3.35 o                         
  -4   4  10        245.59        254.43         4.74 o                         
  -3   4  10        555.55        574.80        22.78 o                         
  -2   4  10        442.15        438.27        19.31 o                         
  -1   4  10       2302.86       2159.17        51.34 o                         
   0   4  10        118.90        134.58        10.23 o                         
   1   4  10       2378.01       2281.30        53.35 o                         
   2   4  10        421.78        438.03        19.14 o                         
   3   4  10        568.01        519.94        21.13 o                         
   4   4  10        258.45        254.43         7.18 o                         
   5   4  10        110.51        121.23         3.94 o                         
   6   4  10        172.94        179.07         8.17 o                         
   7   4  10        144.04        161.01         7.21 o                         
   8   4  10          8.31          9.49         1.99 o                         
   9   4  10         91.14         98.75         2.80 o                         
  -9   5  10        309.78        282.36         9.16 o                         
  -8   5  10        174.49        167.00         8.25 o                         
  -7   5  10         94.91         93.68         5.56 o                         
  -6   5  10        101.78         97.72         3.31 o                         
  -5   5  10         37.31         43.62         2.45 o                         
  -4   5  10          2.25          1.63         0.98 o                         
  -3   5  10         43.02         42.69         2.74 o                         
  -2   5  10        129.67        122.44         3.39 o                         
  -1   5  10         48.20         45.89         3.56 o                         
   0   5  10        626.36        591.38        23.14 o                         
   1   5  10         33.49         28.34         5.53 o                         
   2   5  10        110.65        103.20         3.44 o                         
   3   5  10         65.97         61.11         3.46 o                         
   4   5  10          0.41          2.04         1.38 o                         
   5   5  10         41.74         46.50         2.46 o                         
   6   5  10        108.68        105.46         4.00 o                         
   7   5  10        105.19        107.15         5.53 o                         
   8   5  10        193.74        200.99         6.83 o                         
   9   5  10        309.38        295.04         7.23 o                         
  -8   6  10        158.03        141.58         8.41 o                         
  -7   6  10          9.44          8.63         2.19 o                         
  -6   6  10         21.22         21.95         1.55 o                         
  -5   6  10          4.30          5.00         1.12 o                         
  -4   6  10        909.67        944.67        11.37 o                         
  -3   6  10        497.68        510.05         9.16 o                         
  -2   6  10        831.99        837.04        12.68 o                         
  -1   6  10        444.38        459.70         8.47 o                         
   0   6  10        138.69        149.78         7.26 o                         
   1   6  10        468.25        463.13         8.56 o                         
   2   6  10        824.58        790.21        20.12 o                         
   3   6  10        506.08        508.44        10.43 o                         
   4   6  10        944.08        960.56        15.82 o                         
   5   6  10          2.89          4.65         1.25 o                         
   6   6  10         22.19         20.96         1.85 o                         
   7   6  10          7.50          9.34         1.35 o                         
   8   6  10        189.70        180.79         5.50 o                         
  -7   7  10         19.67         15.40         1.61 o                         
  -6   7  10         34.88         40.91         1.77 o                         
  -5   7  10        395.84        422.34         8.83 o                         
  -4   7  10         68.89         74.91         3.67 o                         
  -3   7  10        392.87        403.06         7.61 o                         
  -2   7  10        373.25        381.30         7.53 o                         
  -1   7  10        255.88        260.88         7.66 o                         
   0   7  10        250.97        245.54         5.77 o                         
   1   7  10        259.41        252.21         5.85 o                         
   2   7  10        391.22        384.44        12.50 o                         
   3   7  10        419.23        428.33        13.08 o                         
   4   7  10         74.14         81.35         5.15 o                         
   5   7  10        420.77        456.87         8.66 o                         
   6   7  10         44.47         50.27         2.33 o                         
   7   7  10         15.21         12.59         2.19 o                         
  -6   8  10        146.62        151.88         5.68 o                         
  -5   8  10          7.25          9.45         1.83 o                         
  -4   8  10         31.60         33.95         2.35 o                         
  -3   8  10        111.09        113.77         3.48 o                         
  -2   8  10         78.31         76.14         3.00 o                         
  -1   8  10        435.39        434.33         9.72 o                         
   0   8  10        168.89        166.75         4.36 o                         
   1   8  10        422.37        411.84         8.95 o                         
   2   8  10         72.44         72.49         3.51 o                         
   3   8  10        112.54        118.08         6.28 o                         
   4   8  10         33.98         39.06         2.43 o                         
   5   8  10         17.55         23.66         1.71 o                         
   6   8  10        141.21        138.66         4.93 o                         
  -5   9  10        423.71        424.22         7.07 o                         
  -4   9  10         70.14         74.23         4.06 o                         
  -3   9  10        597.80        629.97        17.03 o                         
  -2   9  10        193.70        194.39         5.35 o                         
  -1   9  10        111.58        114.25         5.95 o                         
   0   9  10         80.52         76.60         4.05 o                         
   1   9  10        106.63        110.29         3.12 o                         
   2   9  10        220.08        215.04         5.54 o                         
   3   9  10        588.01        604.61        16.29 o                         
   4   9  10         62.07         65.06         3.26 o                         
   5   9  10        422.46        402.28        25.19 o                         
  -4  10  10        182.09        170.81         4.98 o                         
  -3  10  10         62.74         64.61         3.38 o                         
  -2  10  10        152.99        166.09         5.99 o                         
  -1  10  10         55.92         59.13         2.54 o                         
   0  10  10          0.18          1.82         0.84 o                         
   1  10  10         63.06         61.31         2.46 o                         
   2  10  10        154.36        153.28         3.79 o                         
   3  10  10         61.27         56.25         2.12 o                         
   4  10  10        171.93        153.01         3.90 o                         
   1   0  11        417.66        411.80        18.78 o                         
   2   0  11         55.54         58.33         7.02 o                         
   3   0  11        142.38        145.73         7.73 o                         
   4   0  11         47.19         51.35         1.99 o                         
   5   0  11         10.93         13.71         1.87 o                         
   6   0  11          0.21          1.57         1.13 o                         
   7   0  11          2.67          2.22         1.03 o                         
   8   0  11         60.20         64.49         2.58 o                         
   9   0  11         65.69         69.28         3.14 o                         
  -9   1  11        299.51        265.14         5.04 o                         
  -8   1  11        442.47        451.83         7.96 o                         
  -7   1  11          7.90          9.01         2.11 o                         
  -6   1  11        650.59        696.30        18.28 o                         
  -5   1  11         73.33         68.50         2.95 o                         
  -4   1  11        108.05        126.23         2.88 o                         
  -3   1  11        221.46        214.71         4.18 o                         
  -2   1  11        278.12        255.11        14.52 o                         
  -1   1  11          6.63          1.92         2.32 o                         
   0   1  11        861.60        780.10        18.94 o                         
   1   1  11         12.41         10.83         3.43 o                         
   2   1  11        262.44        217.66        13.51 o                         
   3   1  11        230.60        228.63         4.76 o                         
   4   1  11        115.23        133.72         3.63 o                         
   5   1  11         81.56         85.99         3.23 o                         
   6   1  11        657.97        703.87        17.99 o                         
   7   1  11         11.62         15.31         2.32 o                         
   8   1  11        426.25        447.18        11.71 o                         
   9   1  11        317.30        309.87         7.71 o                         
  -9   2  11          1.93          1.88         0.70 o                         
  -8   2  11        107.37        107.54         5.03 o                         
  -7   2  11        184.83        209.78         8.31 o                         
  -6   2  11        120.23        116.20         4.50 o                         
  -5   2  11        835.71        889.09        15.69 o                         
  -4   2  11        100.55        108.21         4.78 o                         
  -3   2  11         77.99         76.18         2.39 o                         
  -2   2  11        170.62        158.16        11.19 o                         
  -1   2  11        489.53        449.44        19.50 o                         
   0   2  11          1.43         -1.27         1.74 o                         
   1   2  11        473.85        460.77        19.88 o                         
   2   2  11        185.35        184.80        12.31 o                         
   3   2  11         80.92         76.11         2.43 o                         
   4   2  11         94.67        100.13         3.55 o                         
   5   2  11        823.36        859.39        21.39 o                         
   6   2  11        121.10        115.71         6.40 o                         
   7   2  11        192.22        215.39         8.15 o                         
   8   2  11        110.40        102.16         6.25 o                         
   9   2  11          3.45          2.29         0.96 o                         
  -9   3  11        330.37        286.34        11.53 o                         
  -8   3  11        156.46        161.47         8.71 o                         
  -7   3  11         33.38         36.68         3.57 o                         
  -6   3  11        328.13        338.34         7.98 o                         
  -5   3  11         32.68         36.19         2.75 o                         
  -4   3  11        370.46        384.68         7.72 o                         
  -3   3  11         69.76         79.32         3.13 o                         
  -2   3  11         31.99         34.29         1.96 o                         
  -1   3  11         95.16         95.01         8.62 o                         
   0   3  11        216.47        191.58         8.56 o                         
   1   3  11        115.33        121.70         9.85 o                         
   2   3  11         35.67         35.81         1.80 o                         
   3   3  11         70.81         76.27         3.16 o                         
   4   3  11        358.13        351.54         8.50 o                         
   5   3  11         32.66         34.06         2.48 o                         
   6   3  11        313.28        323.05        10.95 o                         
   7   3  11         38.20         40.22         3.50 o                         
   8   3  11        158.06        160.74         5.94 o                         
   9   3  11        304.30        279.20         4.79 o                         
  -8   4  11        133.33        129.76         4.28 o                         
  -7   4  11         22.82         26.08         2.17 o                         
  -6   4  11         11.03         11.56         1.60 o                         
  -5   4  11         93.95         90.23         4.03 o                         
  -4   4  11        457.99        502.58         8.88 o                         
  -3   4  11        234.05        237.08         5.10 o                         
  -2   4  11        801.66        841.99        12.66 o                         
  -1   4  11        143.71        148.15         3.65 o                         
   0   4  11         15.37         17.93         1.17 o                         
   1   4  11        140.84        144.76         3.37 o                         
   2   4  11        818.25        817.14        12.22 o                         
   3   4  11        253.18        255.32         7.08 o                         
   4   4  11        472.39        496.47        10.88 o                         
   5   4  11         83.44         82.41         3.67 o                         
   6   4  11          8.55          7.21         2.13 o                         
   7   4  11         25.44         27.65         2.90 o                         
   8   4  11        128.09        134.87         5.08 o                         
  -8   5  11         58.48         53.18         2.78 o                         
  -7   5  11          2.40          3.40         1.39 o                         
  -6   5  11         60.92         68.20         3.01 o                         
  -5   5  11        137.15        151.17         4.96 o                         
  -4   5  11         94.60         91.65         2.92 o                         
  -3   5  11        460.98        463.12         7.30 o                         
  -2   5  11         99.25        100.14         3.18 o                         
  -1   5  11         32.33         35.75         2.04 o                         
   0   5  11       1765.16       1747.98        32.66 o                         
   1   5  11         44.75         43.04         3.07 o                         
   2   5  11        115.55        114.24         3.82 o                         
   3   5  11        398.20        390.51         7.39 o                         
   4   5  11         85.98         78.26         3.63 o                         
   5   5  11        114.76        127.51         4.38 o                         
   6   5  11         64.62         75.69         3.08 o                         
   7   5  11          1.60          1.61         1.22 o                         
   8   5  11         60.75         58.45         1.97 o                         
  -7   6  11        146.89        137.70         4.79 o                         
  -6   6  11         70.31         75.54         3.01 o                         
  -5   6  11         37.00         42.71         2.44 o                         
  -4   6  11         90.27         93.89         2.79 o                         
  -3   6  11         30.86         29.92         1.75 o                         
  -2   6  11        161.82        165.17         5.18 o                         
  -1   6  11        419.80        432.96         7.92 o                         
   0   6  11          0.23          1.02         1.07 o                         
   1   6  11        398.24        391.92         9.29 o                         
   2   6  11        177.87        182.86         5.95 o                         
   3   6  11         33.51         30.10         1.96 o                         
   4   6  11         82.93         86.88         2.96 o                         
   5   6  11         39.13         43.40         3.04 o                         
   6   6  11         85.38         95.32         3.51 o                         
   7   6  11        161.17        160.84         5.29 o                         
  -6   7  11        128.59        127.61         4.53 o                         
  -5   7  11        120.30        126.20         5.51 o                         
  -4   7  11         32.24         35.32         1.88 o                         
  -3   7  11        240.97        264.96         5.56 o                         
  -2   7  11        164.31        166.80         5.55 o                         
  -1   7  11        344.44        373.51         8.87 o                         
   0   7  11          1.30          2.23         0.97 o                         
   1   7  11        337.86        347.16         6.61 o                         
   2   7  11        182.28        180.61         5.59 o                         
   3   7  11        255.65        267.06         7.43 o                         
   4   7  11         38.86         46.16         2.55 o                         
   5   7  11        128.40        143.12         3.84 o                         
   6   7  11        119.72        112.75         2.96 o                         
  -5   8  11          4.85          4.60         1.25 o                         
  -4   8  11        293.44        316.39         9.27 o                         
  -3   8  11         84.30         90.06         3.40 o                         
  -2   8  11        359.52        390.14         8.25 o                         
  -1   8  11          3.41          2.65         1.22 o                         
   0   8  11          2.13          2.91         0.96 o                         
   1   8  11          4.11          2.91         1.10 o                         
   2   8  11        350.73        366.20         7.71 o                         
   3   8  11         89.04         87.46         5.28 o                         
   4   8  11        314.21        325.44         7.22 o                         
   5   8  11          6.13          8.43         1.02 o                         
  -4   9  11        180.69        180.41         5.51 o                         
  -3   9  11        161.05        159.64         5.73 o                         
  -2   9  11        134.24        150.01         4.04 o                         
  -1   9  11         62.86         61.06         3.11 o                         
   0   9  11        341.93        342.80        16.31 o                         
   1   9  11         63.42         58.69         2.40 o                         
   2   9  11        118.94        126.81         3.60 o                         
   3   9  11        150.70        139.87         3.64 o                         
   4   9  11        182.06        164.91         4.02 o                         
  -1  10  11         37.23         34.26         2.13 o                         
   0  10  11         34.06         32.84         2.23 o                         
   1  10  11         38.65         40.22         2.52 o                         
   0   0  12         51.74         46.74         2.09 o                         
   1   0  12          4.01          3.11         0.77 o                         
   2   0  12          4.13          3.06         0.92 o                         
   3   0  12         21.85         16.54         1.26 o                         
   4   0  12        156.04        156.72         3.81 o                         
   5   0  12         31.67         31.13         1.97 o                         
   6   0  12         81.80         87.71         3.50 o                         
   7   0  12         38.96         42.62         5.58 o                         
   8   0  12        186.76        187.02         5.44 o                         
  -8   1  12         95.13         99.15         3.98 o                         
  -7   1  12        147.08        138.23         5.77 o                         
  -6   1  12        535.17        535.15        14.33 o                         
  -5   1  12         64.42         69.76         4.96 o                         
  -4   1  12        249.69        259.31         5.03 o                         
  -3   1  12         36.48         42.24         2.09 o                         
  -2   1  12        130.82        121.69         2.68 o                         
  -1   1  12         75.97         77.01         1.94 o                         
   0   1  12          0.28          1.36         0.75 o                         
   1   1  12         84.73         88.79         2.57 o                         
   2   1  12        124.46        116.76         3.43 o                         
   3   1  12         44.50         46.49         2.20 o                         
   4   1  12        278.47        283.68         5.29 o                         
   5   1  12         45.91         51.82         2.44 o                         
   6   1  12        539.54        521.47        10.35 o                         
   7   1  12        147.62        152.81         5.94 o                         
   8   1  12         98.72         99.99         3.88 o                         
  -8   2  12         18.41         16.67         1.21 o                         
  -7   2  12         45.33         41.40         3.19 o                         
  -6   2  12          2.04          3.93         1.82 o                         
  -5   2  12        107.11        119.78         4.57 o                         
  -4   2  12        128.24        125.35         4.88 o                         
  -3   2  12         69.69         79.36         2.53 o                         
  -2   2  12         33.66         42.52         1.62 o                         
  -1   2  12         29.35         30.33         1.41 o                         
   0   2  12         34.27         37.33         1.52 o                         
   1   2  12         23.41         22.97         1.49 o                         
   2   2  12         35.83         45.74         1.94 o                         
   3   2  12         67.95         74.29         3.18 o                         
   4   2  12        105.57         95.27         5.92 o                         
   5   2  12        118.07        135.90         6.71 o                         
   6   2  12          2.71          1.05         1.08 o                         
   7   2  12         48.47         42.12         2.24 o                         
   8   2  12         15.68         15.08         1.18 o                         
  -8   3  12        261.71        238.70         6.49 o                         
  -7   3  12         83.80         89.09         4.41 o                         
  -6   3  12         44.31         48.70         3.81 o                         
  -5   3  12        127.15        136.35         4.74 o                         
  -4   3  12         12.16         12.08         2.41 o                         
  -3   3  12         95.62        103.53         3.12 o                         
  -2   3  12         65.18         68.39         2.34 o                         
  -1   3  12          0.72          1.74         0.90 o                         
   0   3  12         54.29         53.74         2.11 o                         
   1   3  12          2.08          2.45         1.05 o                         
   2   3  12         90.21         93.88         2.68 o                         
   3   3  12         79.09         77.96         3.10 o                         
   4   3  12          3.34          2.19         1.23 o                         
   5   3  12        105.27        116.83         6.13 o                         
   6   3  12         38.71         52.18         3.79 o                         
   7   3  12         80.32         82.24         3.93 o                         
   8   3  12        267.51        250.96         4.61 o                         
  -7   4  12         97.89         91.39         4.26 o                         
  -6   4  12         93.27         95.13         3.41 o                         
  -5   4  12        382.64        397.24         8.40 o                         
  -4   4  12        124.01        123.39         4.61 o                         
  -3   4  12         21.04         25.21         1.93 o                         
  -2   4  12        145.75        151.71         4.47 o                         
  -1   4  12         11.59         11.73         1.28 o                         
   0   4  12       1005.57       1016.07        10.76 o                         
   1   4  12         12.05         11.96         1.13 o                         
   2   4  12        171.13        180.50         4.12 o                         
   3   4  12         22.93         26.11         2.24 o                         
   4   4  12        106.64        103.82         4.02 o                         
   5   4  12        391.22        401.95         8.11 o                         
   6   4  12        132.17        139.47         5.99 o                         
   7   4  12        105.41         93.90         6.29 o                         
  -7   5  12        155.28        151.04         4.89 o                         
  -6   5  12        315.23        305.22         6.05 o                         
  -5   5  12         38.75         45.14         2.49 o                         
  -4   5  12          1.38          3.56         1.90 o                         
  -3   5  12        138.19        150.62         4.16 o                         
  -2   5  12         11.16         12.10         1.37 o                         
  -1   5  12         66.55         71.82         2.96 o                         
   0   5  12         23.37         21.33         2.31 o                         
   1   5  12         71.08         77.37         3.04 o                         
   2   5  12          3.46          4.81         1.20 o                         
   3   5  12        137.26        149.97         4.02 o                         
   4   5  12          1.77          1.56         1.08 o                         
   5   5  12         30.26         32.32         2.01 o                         
   6   5  12        288.99        290.99         8.36 o                         
   7   5  12        145.98        142.58         3.55 o                         
  -6   6  12         83.04         76.40         2.33 o                         
  -5   6  12        404.60        404.05        13.30 o                         
  -4   6  12        211.60        219.19         5.40 o                         
  -3   6  12        162.54        178.43         4.22 o                         
  -2   6  12        312.45        326.84         7.94 o                         
  -1   6  12         61.86         70.07         3.58 o                         
   0   6  12          5.88          8.56         1.54 o                         
   1   6  12         63.34         68.22         3.37 o                         
   2   6  12        330.54        333.30         6.29 o                         
   3   6  12        199.71        206.62         4.62 o                         
   4   6  12        199.58        206.98         7.33 o                         
   5   6  12        418.57        420.40         7.39 o                         
   6   6  12         88.44         78.41         3.93 o                         
  -5   7  12        214.59        221.93         6.44 o                         
  -4   7  12        239.47        251.73         7.93 o                         
  -3   7  12        156.19        170.97         4.81 o                         
  -2   7  12        150.13        159.59         4.88 o                         
  -1   7  12        279.48        280.99         6.87 o                         
   0   7  12          0.28         -0.83         1.35 o                         
   1   7  12        254.26        263.34         6.36 o                         
   2   7  12        169.20        181.85         5.06 o                         
   3   7  12        136.84        133.35         4.79 o                         
   4   7  12        241.49        248.56         6.58 o                         
   5   7  12        211.26        195.99         4.21 o                         
  -4   8  12        232.74        246.29         6.73 o                         
  -3   8  12         18.52         24.29         2.28 o                         
  -2   8  12         64.84         63.77         2.64 o                         
  -1   8  12          8.02          6.41         1.13 o                         
   0   8  12        742.38        734.62        33.99 o                         
   1   8  12         14.46         13.39         2.06 o                         
   2   8  12         52.15         50.35         4.19 o                         
   3   8  12         20.41         20.67         1.40 o                         
   4   8  12        244.08        242.31         6.37 o                         
  -1   9  12        136.04        127.75         4.19 o                         
   0   9  12         54.90         46.67         2.83 o                         
   1   9  12        148.35        146.90         5.13 o                         
   1   0  13         15.44         18.11         1.19 o                         
   2   0  13         62.65         59.36         2.35 o                         
   3   0  13        156.63        167.82         3.80 o                         
   4   0  13        112.02        108.29         3.34 o                         
   5   0  13        175.69        176.00         5.00 o                         
   6   0  13          4.62          2.85         1.39 o                         
   7   0  13         33.01         29.27         2.04 o                         
  -7   1  13        128.80        121.70         4.43 o                         
  -6   1  13         23.11         24.32         2.42 o                         
  -5   1  13        300.43        319.14        10.04 o                         
  -4   1  13        383.80        377.03         6.66 o                         
  -3   1  13         65.47         56.49         3.30 o                         
  -2   1  13        259.35        259.77         4.47 o                         
  -1   1  13        878.16        857.62         8.05 o                         
   0   1  13          0.16          1.73         0.81 o                         
   1   1  13        844.03        821.65         9.21 o                         
   2   1  13        246.59        244.94         5.62 o                         
   3   1  13         57.02         45.94         2.34 o                         
   4   1  13        357.41        349.82         6.33 o                         
   5   1  13        289.83        293.75         6.65 o                         
   6   1  13         20.49         22.71         2.35 o                         
   7   1  13        122.73        116.95         4.07 o                         
  -7   2  13         39.61         43.26         2.59 o                         
  -6   2  13        233.92        253.41         7.95 o                         
  -5   2  13         21.08         25.20         2.83 o                         
  -4   2  13         49.25         58.05         3.08 o                         
  -3   2  13         42.89         47.29         2.48 o                         
  -2   2  13        112.41        118.10         2.86 o                         
  -1   2  13         24.04         23.16         1.19 o                         
   0   2  13       1612.27       1609.34        13.59 o                         
   1   2  13         29.45         28.86         1.51 o                         
   2   2  13         98.66        102.46         3.45 o                         
   3   2  13         43.17         45.42         2.95 o                         
   4   2  13         49.16         57.21         4.53 o                         
   5   2  13         16.99         19.86         2.61 o                         
   6   2  13        217.94        223.22         7.57 o                         
   7   2  13         37.04         36.99         2.30 o                         
  -7   3  13        240.15        236.59         6.37 o                         
  -6   3  13         61.22         65.47         3.74 o                         
  -5   3  13        359.06        369.64        10.66 o                         
  -4   3  13        211.48        235.09         6.16 o                         
  -3   3  13        130.34        135.00         3.74 o                         
  -2   3  13         46.79         48.25         2.08 o                         
  -1   3  13        229.56        228.85         3.72 o                         
   0   3  13        211.05        233.42         4.17 o                         
   1   3  13        215.79        216.82         4.45 o                         
   2   3  13         60.79         60.48         5.34 o                         
   3   3  13        129.22        136.36         7.09 o                         
   4   3  13        239.51        255.27         9.58 o                         
   5   3  13        336.18        318.39         7.02 o                         
   6   3  13         64.04         64.39         3.81 o                         
   7   3  13        196.66        167.28         5.05 o                         
  -6   4  13         24.40         19.36         2.01 o                         
  -5   4  13        287.16        292.31         6.19 o                         
  -4   4  13        165.97        174.77         4.97 o                         
  -3   4  13        542.30        542.91        12.24 o                         
  -2   4  13         35.43         30.36         2.07 o                         
  -1   4  13        101.70        105.62         3.43 o                         
   0   4  13        229.21        244.44         4.62 o                         
   1   4  13        100.20         98.92         3.26 o                         
   2   4  13         33.19         27.08         2.29 o                         
   3   4  13        588.00        574.44        15.62 o                         
   4   4  13        157.43        165.25         7.23 o                         
   5   4  13        278.27        301.65         9.49 o                         
   6   4  13         24.70         17.99         1.99 o                         
  -6   5  13        268.83        246.24         6.25 o                         
  -5   5  13         76.85         64.18         2.54 o                         
  -4   5  13        817.71        842.62        12.79 o                         
  -3   5  13         47.35         46.93         2.77 o                         
  -2   5  13        283.50        292.41         4.75 o                         
  -1   5  13         47.16         45.98         2.16 o                         
   0   5  13        168.81        175.53         4.31 o                         
   1   5  13         33.70         26.95         2.25 o                         
   2   5  13        237.92        249.39         6.30 o                         
   3   5  13         54.00         60.13         4.14 o                         
   4   5  13        738.50        749.05        17.18 o                         
   5   5  13         63.79         54.52         3.43 o                         
   6   5  13        259.21        242.77         6.71 o                         
  -5   6  13         33.89         36.58         2.25 o                         
  -4   6  13         30.16         29.13         1.57 o                         
  -3   6  13         30.53         32.13         1.80 o                         
  -2   6  13        247.48        254.77         8.83 o                         
  -1   6  13         11.51         14.00         1.23 o                         
   0   6  13        197.61        192.75         5.22 o                         
   1   6  13         15.88         19.67         2.56 o                         
   2   6  13        228.36        231.04         5.49 o                         
   3   6  13         32.26         30.93         1.83 o                         
   4   6  13         29.16         28.56         2.40 o                         
   5   6  13         32.25         30.04         2.18 o                         
  -3   7  13        129.22        137.89         5.05 o                         
  -2   7  13         48.67         51.09         2.28 o                         
  -1   7  13        241.11        229.43         5.26 o                         
   0   7  13          7.79          7.11         1.10 o                         
   1   7  13        225.78        217.62         7.38 o                         
   2   7  13         56.43         51.46         3.19 o                         
   3   7  13        126.07        111.75         4.14 o                         
  -1   8  13         90.96         88.04         2.49 o                         
   0   8  13          4.99          5.05         1.25 o                         
   1   8  13         98.34         97.62         3.95 o                         
   0   0  14        195.77        209.91         5.89 o                         
   1   0  14         86.71         94.43         2.75 o                         
   2   0  14         79.69         80.98         2.85 o                         
   3   0  14          0.29          1.70         0.71 o                         
   4   0  14         54.52         54.15         3.33 o                         
   5   0  14         41.86         50.85         2.17 o                         
   6   0  14        231.15        220.95         5.68 o                         
  -6   1  14         69.15         62.93         2.90 o                         
  -5   1  14        420.76        426.80        10.59 o                         
  -4   1  14        144.39        151.25         4.29 o                         
  -3   1  14        167.85        164.27         3.91 o                         
  -2   1  14        120.86        129.97         3.09 o                         
  -1   1  14        625.72        635.76         9.33 o                         
   0   1  14        436.29        439.69         5.77 o                         
   1   1  14        636.44        647.24         8.26 o                         
   2   1  14        141.54        149.80         3.37 o                         
   3   1  14        153.12        143.77         3.13 o                         
   4   1  14        132.51        134.26         3.95 o                         
   5   1  14        418.90        400.14        10.42 o                         
   6   1  14         63.10         58.09         2.73 o                         
  -6   2  14         63.41         70.29         3.07 o                         
  -5   2  14         13.74         13.03         1.70 o                         
  -4   2  14        220.32        249.17         8.10 o                         
  -3   2  14        152.25        158.71         4.52 o                         
  -2   2  14         71.56         82.01         2.69 o                         
  -1   2  14         11.04         11.31         1.27 o                         
   0   2  14          2.63          3.06         0.90 o                         
   1   2  14         14.65         14.24         1.22 o                         
   2   2  14         69.31         74.79         3.10 o                         
   3   2  14        151.89        156.31         4.66 o                         
   4   2  14        212.21        224.95         5.58 o                         
   5   2  14          9.68          9.49         1.68 o                         
   6   2  14         58.53         52.08         2.59 o                         
  -5   3  14        138.86        143.09         5.10 o                         
  -4   3  14        117.55        125.07         5.20 o                         
  -3   3  14         49.89         49.93         2.36 o                         
  -2   3  14          7.10          9.26         1.75 o                         
  -1   3  14        103.47        114.46         2.77 o                         
   0   3  14        343.89        350.87         4.80 o                         
   1   3  14        106.33        118.93         3.37 o                         
   2   3  14          6.86          8.98         1.33 o                         
   3   3  14         30.87         28.88         2.00 o                         
   4   3  14         96.86         96.65         3.24 o                         
   5   3  14        127.29        130.18         5.08 o                         
  -5   4  14         30.90         32.82         2.11 o                         
  -4   4  14        266.25        272.55         7.64 o                         
  -3   4  14         40.10         42.06         2.91 o                         
  -2   4  14         10.59         10.73         1.04 o                         
  -1   4  14        372.92        382.41         5.85 o                         
   0   4  14        120.85        112.42         2.36 o                         
   1   4  14        416.03        425.94        10.45 o                         
   2   4  14         15.54         14.01         2.11 o                         
   3   4  14         42.93         46.02         3.35 o                         
   4   4  14        271.14        267.24         6.61 o                         
   5   4  14         16.35         15.62         1.70 o                         
  -4   5  14        161.10        153.92         4.62 o                         
  -3   5  14         90.94         99.15         3.17 o                         
  -2   5  14         52.91         50.55         2.19 o                         
  -1   5  14        146.22        138.35         2.71 o                         
   0   5  14        254.69        245.51         4.47 o                         
   1   5  14        144.17        137.76         3.86 o                         
   2   5  14         69.53         66.80         3.56 o                         
   3   5  14         88.96         96.37         4.24 o                         
   4   5  14        149.14        138.83         3.32 o                         
  -3   6  14        261.07        244.90         6.56 o                         
  -2   6  14         67.58         73.57         3.45 o                         
  -1   6  14         87.30         75.78         2.35 o                         
   0   6  14         44.96         38.87         3.40 o                         
   1   6  14         89.73         80.59         2.66 o                         
   2   6  14         74.94         77.36         5.26 o                         
   3   6  14        272.48        257.17         6.66 o                         
   1   0  15         32.06         33.15         2.02 o                         
   2   0  15        140.68        147.26         3.25 o                         
   3   0  15         26.55         23.31         1.41 o                         
   4   0  15        435.18        439.45         9.73 o                         
  -4   1  15         71.01         68.23         3.16 o                         
  -3   1  15        437.20        445.00        10.76 o                         
  -2   1  15        296.80        296.79         5.98 o                         
  -1   1  15        100.99        114.50         2.92 o                         
   0   1  15        619.28        626.93        10.37 o                         
   1   1  15        102.09        106.38         4.89 o                         
   2   1  15        287.75        283.08         6.00 o                         
   3   1  15        450.04        435.62         9.71 o                         
   4   1  15         65.88         60.30         3.14 o                         
  -4   2  15         19.87         23.40         1.89 o                         
  -3   2  15          4.16          4.00         0.83 o                         
  -2   2  15        110.87        114.76         3.37 o                         
  -1   2  15        323.95        354.49         6.84 o                         
   0   2  15          8.13          8.34         1.82 o                         
   1   2  15        328.18        334.54         9.44 o                         
   2   2  15        108.02        109.36         4.22 o                         
   3   2  15          5.04          4.09         0.89 o                         
   4   2  15         20.28         22.59         1.99 o                         
  -3   3  15        131.94        134.25         4.67 o                         
  -2   3  15        191.76        194.02         9.41 o                         
  -1   3  15         23.43         26.41         1.61 o                         
   0   3  15        281.09        285.36         8.24 o                         
   1   3  15         16.55         18.59         2.08 o                         
   2   3  15        197.70        206.05         5.02 o                         
   3   3  15        149.47        151.26         3.62 o                         
  -2   4  15         58.88         55.41         2.71 o                         
  -1   4  15        121.74        111.87         4.19 o                         
   0   4  15         51.96         46.16         2.78 o                         
   1   4  15        126.02        125.24         4.67 o                         
   2   4  15         45.80         46.12         2.59 o                         
   0   5  15        107.62        106.96         3.67 o                         
   0   0  16        256.64        274.41         7.02 o                         
   1   0  16         27.91         30.57         1.96 o                         
  -1   1  16         89.13         86.70         3.43 o                         
   0   1  16         80.76         72.90         3.19 o                         
   1   1  16         76.36         77.93         3.16 o                         
                                                                                
